# Supplementary material for: Integrative analysis of long noncoding RNAs dysregulation and synapse-associated ceRNA regulatory axes in autism
Source: Transl Psychiatry. 2023 Dec 6;13:375. doi: 10.1038/s41398-023-02662-5 (PMC10700319; doi:10.1038/s41398-023-02662-5)
Supplement: Supplementary file 2 — Supplementary Tables [file 41398_2023_2662_MOESM2_ESM.xlsx]

## Sheet: Tables captions and titles
Title	Caption
Supplementary Table S1	RNA expression datasets from the NCBI Gene Expression Omnibus (GEO) database
Supplementary Table S2	Enrichment (Fisher's exact test) of ASD risk genes among the DEmRNAs
Supplementary Table S3	Sequences of primers used for qRT-PCR and interfering plasmid
Supplementary Table S4	Differentially expression lncRNAs and mRNAs
Supplementary Table S5	Module membership (MM) and gene significance (GS) calculations are performed for gene expression in the WGCNA module
Supplementary Table S6	Enrichment (Fisher's exact test) of ASD risk genes among the WGCNA modules
Supplementary Table S7	Module membership (MM) and gene significance (GS) calculations are performed for gene expression in the core module
Supplementary Table S8	Construct the preliminary and hub lncRNA-miRNA-mRNA regulatory networks
Supplementary Table S9	Expression changes of 9 selected miRNAs reported in multiple previous studies
Supplementary Table S10	The GO enrichment analysis with hub ceRNA network
Supplementary Table S11	The lncRNA-mRNA pairs with significant correlations
Supplementary Table S12	Verification of expression of differential genes in ceRNA networks
Supplementary Table S13	Expression of 10 DEmRNAs and 1 DElncRNA in patients with autism and controls

## Sheet: Table S1
Supplementary Table S1. RNA expression datasets from the NCBI Gene Expression Omnibus (GEO) database.
Data Set	Sample size	Sample in Analysis(type and sex : M/F)	Age range and mean in Analysis (years)	childSample (type and sex : M/F)	Age range and mean(years)	Brain Region	Type	Platform	Reference
GSE59288	34	All: 34; (24/10)	2-60; (21.23)	All: 17; (11/6)	2-18; (8.95)	BA8(Superior frontal gyrus)	high coverage RNA-seq	Illumina HiSeq 2000 GPL11154	PMID: 27685936
		ASD: 34; (24/10)		ASD: 17; (11/6)
		CTL: 0		CTL: 0
GSE51264	38	All: 38; (26/12)	0.1-61; (16.97)	All: 23; (15/8)	0.1-17; (5.00)	BA8(Superior frontal gyrus)	high coverage RNA-seq	Illumina HiSeq 2000 GPL11154	PMID: 24847104
		ASD: 0		ASD: 0
		CTL: 38; (26/12)		CTL: 23; (15/8)
GSE30573	6	All: 6; (5/1)	8-51; (35.00)	All: 1; (1/0)	8;(8)	BA22/41(temporal cortex) BA9(frontal cortex)	high coverage RNA-seq	Illumina Genome Analyzer II GPL9115	PMID: 21614001
		ASD: 3; (2/1)	8-49; (26.33)	ASD: 1; (1/0)
		CTL: 3; (3/0)	16-56; (43.67)	CTL:0
GSE64018	24	All: 24; (18/6)	15-60; (31.125)	All: 5; (4/0)	15-17; (15.80)	BA41-42-22(temporal cortex)	high coverage RNA-seq	Illumina HiSeq 2000 GPL11154	PMID: 25525873
		ASD: 12; (7/5)	15-60; (31.58)	ASD: 3; (2/1)
		CTL: 12; (11/1)	16-56; (30/67)	CTL: 2; (2/0)
GSE113834	9	All: 9; (9/0)	5-23; (11.67/12)	All: 7; (7/0)	5-13; (9.14)	BA8/9(Prefrontal Cortex)	Array	Affymetrix Human Gene Expression Array GPL15207	PMID: 30111840
		ASD: 5; (5/0)		ASD: 4; (4/0)
		CTL: 4;(4/0)		CTL: 3(3/0)
GSE28521	58	All: 58; (uk)	uk	uk	uk	Frontal cortex/Temporal cortex	Array	Illumina HumanRef-8 v3.0 expression beadchip GPL6883	PMID: 21614001
		ASD: 29;(uk)
		CTL: 29; (uk)
Abbreviations: ASD, autism spectrum disorder; CTL, control; uk,unkonwn; M, male; F, female.

## Sheet: Table S2
Supplementary Table S2. Enrichment (Fisher's exact test) of ASD risk genes among the DEmRNAs.
	genesymbol	ASD_DNVs_LGD	ASD_DNVs_LGD_M	ASD_DNVs_LGD_F	ASD_DNVs_missense	ASD_DNVs_missense_M	ASD_DNVs_missense_F	ASD_DNVs_synonymous	ASD_DNVs_synonymous_M	ASD_DNVs_synonymous_F	PSD	Embryonic
All DEmRNAs	P	0.07462	0.0395	1	0.06115	0.08023	0.2968	0.03828	0.02724	0.8913	5.21e-08	0.9755
Fisher’s exact text	FDR(BH)	0.126076	0.108625	1	0.126076	0.126076	0.4081	0.108625	0.108625	1	5.731e-07	1
	OR	1.25153	1.31174	0.986434	1.13112	1.12969	1.17974	1.22095	1.251883	0.916963	1.41246	0.995628
	upper 95%CI	0.971074	1.0011	0.482951	0.993356	0.983171	0.858614	1.00588	1.0194	0.49049	1.24817	0.879791
	lower 95%CI	1.59799	1.70093	1.85256	1.28505	1.29454	1.59642	1.47408	1.52815	1.60422	1.59552	1.12437
Up DEmRNAs	P	0.7378	1	0.3153	0.1793	0.347	0.2215	0.2221	0.9458	0.1644	0.6374	2.2e-16
Fisher’s exact text	FDR(BH)	0.901756	1	0.545286	0.48862	0.545286	0.48862	0.48862	1	0.48862	0.876425	2.42e-15
	OR	0.922217	0.998173	0.537858	0.887526	0.912841	0.74778	0.838361	1.01096	0.499821	1.03944	0.318907
	upper 95%CI	0.639596	0.680003	0.141896	0.742764	0.755944	0.453207	0.629522	0.762801	0.157937	0.875264	0.247387
	lower 95%CI	1.29602	1.425	1.45092	1.05457	1.09543	1.17335	1.09896	1.32046	1.21624	1.22833	0.405511
Down DEmRNAs	P	0.0006549	0.00112	0.1585	3.174e-06	6.215e-05	0.001685	0.0001656	0.0005612	0.1596	2.762e-16	2.2e-16
Fisher’s exact text	FDR(BH)	0.00102913	0.00154	0.16	1.16233e-05	0.00017105	0.00205944	0.0003652	0.0010285	0.16	1.518e-15	1.518e-15
	OR	1.77514	1.77514	1.69201	1.53055	1.4815	1.86552	1.65425	1.63555	1.57374	2.03619	2.24525
	upper 95%CI	1.26937	1.26937	0.697883	1.28188	1.22334	1.2494	1.27353	1.23434	0.726049	1.72758	1.94563
	lower 95%CI	2.43315	2.43315	3.55758	1.81847	1.78337	2.70677	2.12306	2.13669	3.05144	2.39075	2.58472
	genesymbol	ASD_SFARI	ASD_only	ASD&ID overlap	ID_All	ID_only	SCZ	ADHD	AD
All DEmRNAs	P	1.814e-07	4.593e-07	0.1953	0.1891	0.421	1.248e-07	0.3428	0.002445
Fisher’s exact text	FDR(BH)	7.24e-07	1.224e-06	0.2604	0.2604	0.421	7.24e-07	0.391771	0.00489
	OR	1.45039	1.45962	1.31663	1.17213	1.11619	1.50414	1.21737	1.3403
	upper 95%CI	1.26182	1.26114	0.827062	0.917606	0.831733	1.2935	0.799025	1.10684
	lower 95%CI	1.66314	1.68492	2.03108	1.48397	1.47793	1.74431	1.80575	1.61498
Up DEmRNAs	P	4.159e-05	0.000238	0.08725	0.6938	0.5855	0.009392	0.1746	0.0005713
Fisher’s exact text	FDR(BH)	0.0003328	0.000952	0.1396	0.6938	0.669143	0.018784	0.2328	0.00152347
	OR	0.627179	0.646854	0.477191	0.92322	1.09069	1.29616	0.620703	1.48949
	upper 95%CI	0.490405	0.500528	0.170984	0.655384	0.750181	1.06365	0.290473	1.1865
	lower 95%CI	0.792544	0.8251	1.07623	1.27173	1.54517	1.56944	1.18007	1.8544
Down DEmRNAs	P	2.2e-16	2.2e-16	0.000295	0.006083	0.5016	3.668e-08	0.002398	0.474
Fisher’s exact text	FDR(BH)	8.8e-16	8.8e-16	0.00059	0.00811067	0.5016	9.78667e-08	0.0038368	0.5016
	OR	2.89241	2.86503	2.64707	1.56715	1.15616	1.83731	2.16219	1.10887
	upper 95%CI	2.45437	2.41176	1.56732	1.12302	0.732999	1.48761	1.30645	0.804148
	lower 95%CI	3.39663	3.39015	4.27686	2.14278	1.74983	2.25294	3.4244	1.49846
	genesymbol	Neurons	Oligodendrocyte	Astrocyte	Microglia	Up-regulated in activated microglia	CA1 pyramidal neuron	S1 pyramidal neuron	Interneuron	Endothelial	Ependymal	Mural
All DEmRNAs	P	2.2e-16	1.733e-09	3.691e-16	7.974e-09	0.0001805	0.0005498	4.708e-07	0.005024	1.036e-05	0.01446	0.1724
Fisher’s exact text	FDR(BH)	2.0295e-15	6.34333e-09	2.0295e-15	2.19175e-08	0.000283643	0.000755975	1.0362e-06	0.00614044	1.90667e-05	0.015906	0.1724
	OR	1.81133	1.4268	1.54479	1.87392	1.37611	1.50968	1.96884	1.43046	1.71188	1.33279	1.30408
	upper 95%CI	1.62173	1.27161	1.39345	1.51734	1.16265	1.19196	1.51518	1.11136	1.35037	1.05284	0.865381
	lower 95%CI	2.02087	1.59854	1.71068	2.30311	1.62271	1.89835	2.53941	1.82545	2.15556	1.67413	1.9175
Up DEmRNAs	P	2.2e-16	2.2e-16	2.2e-16	2.2e-16	0.0003387	6.288e-08	1.637e-05	1.42e-07	8.031e-10	0.003965	1
Fisher’s exact text	FDR(BH)	6.05e-16	6.05e-16	6.05e-16	6.05e-16	0.000413967	1.15317e-07	2.255e-05	2.23143e-07	1.7666e-09	0.0043615	1
	OR	0.225347	1.86915	2.19915	2.68546	1.4476	0.242074	0.25454	0.237978	2.30196	1.49702	0.982695
	upper 95%CI	0.161226	1.64138	1.96129	2.14406	1.17974	0.114875	0.101044	0.10762	1.77631	1.13234	0.459464
	lower 95%CI	0.307202	2.12391	2.46276	3.34279	1.76441	0.45164	0.534063	0.458564	2.956	1.95393	1.87043
Down DEmRNAs	P	2.2e-16	0.02601	3.478e-05	0.08518	0.077	2.2e-16	2.2e-16	2.2e-16	0.4457	0.6965	0.003965
Fisher’s exact text	FDR(BH)	6.05e-16	0.0408729	7.656e-05	0.104109	0.104109	6.05e-16	6.05e-16	6.05e-16	0.49027	0.6965	0.00726917
	OR	5.25674	0.788326	0.654621	0.646906	1.26475	3.61017	4.79343	3.39121	0.807635	1.07737	1.49702
	upper 95%CI	4.64199	0.631028	0.526182	0.377882	0.967582	2.81092	3.64557	2.59536	0.478112	0.718814	1.13234
	lower 95%CI	5.9482	0.975534	0.806856	1.04102	1.63112	4.59901	6.25097	4.38834	1.28808	1.5626	1.95393
Abbreviations: ASD, autism spectrum disorder; M, male; F, female.
ASD_DNVs_LGD	Whether the gene was affected by likely-gene-disrupting de novo variants in ASD(all probands)-affected individuals (Iossifov et al., Nature, 2014)
ASD_DNVs_LGD_M	Whether the gene was affected by likely-gene-disrupting de novo variants in ASD(male probands)-affected individuals (Iossifov et al., Nature, 2014)
ASD_DNVs_LGD_F	Whether the gene was affected by likely-gene-disrupting de novo variants in ASD(female probands)-affected individuals (Iossifov et al., Nature, 2014)
ASD_DNVs_missense	Whether the gene was affected by missense de novo variants in ASD(all probands)-affected individuals (Iossifov et al., Nature, 2014)
ASD_DNVs_missense_M	Whether the gene was affected by missense de novo variants in ASD(male probands)-affected individuals (Iossifov et al., Nature, 2014)
ASD_DNVs_missense_F	Whether the gene was affected by missense de novo variants in ASD(female probands)-affected individuals (Iossifov et al., Nature, 2014)
ASD_DNVs_synonymous	Whether the gene was affected by synonymous de novo variants in ASD(all probands)-affected individuals (Iossifov et al., Nature, 2014)
ASD_DNVs_synonymous_M	Whether the gene was affected by synonymous de novo variants in ASD(male probands)-affected individuals (Iossifov et al., Nature, 2014)
ASD_DNVs_synonymous_F	Whether the gene was affected by synonymous de novo variants in ASD(female probands)-affected individuals (Iossifov et al., Nature, 2014)
PSD	Whether the gene encodes a post-synaptic density protein(Bayes et al., Nat Neurosci,2011)(Iossifov et al., Nature, 2014)
Embryonic	Whether the genes expressed preferentially in human embryonic brains(http://www.brainspan.org/static/download.html)(Iossifov et al., Nature, 2014)
ASD_SFARI	ASD gene from SFARI(https://gene.sfari.org/database/human-gene)
ID all	intellectual disability gene (Parikshak et al., Cell，2013)
ASD/ID overlap	the overlap between the “ASD SFARI” and “ID all” sets
“ASD only” and “ID only”	non-overlapping ASD SFARI and ID genes
SCZ	Schizophrenia genes (http://www.szgene.org/)
ADHD	Attention deficit hyperactivity disorder genes（http://adhd.psych.ac.cn/）
AD	Alzheimer's disease genes（http://www.alzgene.org/）
Neurons	Neuron marker genes (Cahoy et al.,Neurosci, 2008)(Werling et al., Nat. Commun,2016)
Oligodendrocyte	Oligodendrocyte marker genes(Cahoy et al.,Neurosci, 2008)(Werling et al., Nat. Commun,2016)
Astrocyte	Astrocyte marker genes(Cahoy et al.,Neurosci, 2008)(Werling et al., Nat. Commun,2016)
Microglia	Microglia marker genes(Zeisel et al., Science,2015)(Werling et al., Nat. Commun,2016)
Up-regulated in activated microglia	Genes up-regulated in activated microglia(Albright et al.,Journal of neuroimmunology, 2004)(Werling et al., Nat. Commun,2016)
CA1 pyramidal neuron	CA1 pyramidal neuron marker genes marker genes(Zeisel et al., Science,2015)(Werling et al., Nat. Commun,2016)
S1 pyramidal neuron	S1 pyramidal neuron marker genes(Zeisel et al., Science,2015)(Werling et al., Nat. Commun,2016)
Interneuron	Interneuron marker genes(Zeisel et al., Science,2015)(Werling et al., Nat. Commun,2016)
Endothelial	Endothelial marker genes(Zeisel et al., Science,2015)(Werling et al., Nat. Commun,2016)
Ependymal	Ependymal cell marker genes(Zeisel et al., Science,2015)(Werling et al., Nat. Commun,2016)
Mural	Mural cell marker genes(Zeisel et al., Science,2015)(Werling et al., Nat. Commun,2016)

## Sheet: Table S3
Supplementary Table S3. Sequences of primers used for qRT-PCR and interfering plasmid.
GENE	forward primer (5'-3')	reverse primer (5'-3')
PRKCE	ATACCAGTGTCAAGTCTGCA	GCTTCTTTAACCCAGCACAC
GRAMD1B	CCTACAAGCAGAGAAATGAAGAC	ATGAGTAATCAACAATGAGGCG
MOAP1	GGGATGGACATGAACCCTCG	CCTTCCAAGCAGTCTGTACTCC
KIAA0513	TTGGACTGAACAAGAAGCTG	GCTTGTATTGCTCTTCATCCA
EPHA4	GAGTGTCCAAATATAACCCTAACC	CAATGGATGATGGTGCTGC
SCAMP5	TAACATCATGGCAGAGAAAGTG	AAGTCTTGGTAGAAACATGGC
MAP3K9	GCCTCCCTTCTGATTTCCA	GGCTGTTGATAAGACTCTTCC
STXBP1	TGGATCAGTTAAGCATGAGGA	CTTCCACAATCGTTATGCCC
PAK1	GAATTACTTGGACAGTTACCTCG	ACATCTGTCAAGGAGCCTC
CALM3	ATGAGGTGGATGCAGATGG	CATTCCCATCCTTGTCAAAGAC
MIR600HG	GCCAGTCTGACGTGAACAGA	GCGCTTCTATCAGGCCATCT
GAPDH	AAGGTGAAGGTCGGAGTCAAC	GGGGTCATTGATGGCAACAATA
pLKO.1-sh-MIR600HG-CMV-copGFP-PURO	CCGGGAGATGCTTTGCTACTACTTACTCGAGTAAGTAGTAGCAAAGCATCTCTTTTTT
hsa-miR-15b-5p	TAGCAGCACATCATGGTT
hsa-miR-148b-3p	TCAGTGCATCACAGAACT
hsa-miR-7-5p	AGTGGAAGACTAGTGATTTTGT
hsa-miR-106a-5p	AAAGTGCTTACAGTGCAGGT
hsa-miR-21-5p	CAGTAGCTTATCAGACTGATGT
hsa-miR-107	CAGCATTGTACAGGGCTA
hsa-miR-92a-3p	TATTGCACTTGTCCCGGCCT
hsa-miR-221-3p	GCTACATTGTCTGCTGGG
hsa-miR-106b-5p	GCCGCTAAAGTGCTGACAGT
U6	GATGACACGCAAATTCGTGAA

## Sheet: Table S4
Supplementary Table S4. Differentially expression lncRNAs and mRNAs.
geneid	Type	baseMean	log2FoldChange	pvalue	padj	regulated	WGCNA_dynamicModule	WGCNA_mergeModule	mergeModule
ARHGEF26-AS1	lncRNA	63.4238	0.722815	0.000157586	0.00227462	up	mediumpurple3	darkmagenta	M1
MAP3K14-AS1	lncRNA	19.8602	-0.424341	0.00368286	0.0190246	down	mediumpurple3	darkmagenta	M1
AL035587.1	lncRNA	13.6811	-0.482792	0.00683504	0.024143	down	mediumpurple3	darkmagenta	M1
AC026471.1	lncRNA	14.481	-0.492955	0.0143713	0.0433195	down	mediumpurple3	darkmagenta	M1
WDFY3-AS2	lncRNA	62.6709	0.864397	1.08e-06	0.000146664	up	lightcyan	lightcyan	M10
LINC01354	lncRNA	16.1575	1.3458	2.16e-05	0.000752123	up	lightcyan	lightcyan	M10
SOX21-AS1	lncRNA	37.4776	0.679816	0.0010428	0.00835401	up	lightcyan	lightcyan	M10
ZFHX4-AS1	lncRNA	13.7151	0.656928	0.00160856	0.011166	up	lightcyan	lightcyan	M10
VAC14-AS1	lncRNA	28.8865	0.816009	0.00203781	0.0131931	up	lightcyan	lightcyan	M10
EMX2OS	lncRNA	397.535	0.717901	0.00367646	0.0182686	up	lightcyan	lightcyan	M10
AL136366.1	lncRNA	17.6682	0.608641	0.00672695	0.0237049	up	lightcyan	lightcyan	M10
ZMIZ1-AS1	lncRNA	12.2092	0.472993	0.0456239	0.0664932	up	lightcyan	lightcyan	M10
AFDN-DT	lncRNA	23.682	-1.5443	2.4e-05	0.000794927	down	darkolivegreen	plum1	M13
AC008966.1	lncRNA	22.2444	0.406008	0.00149255	0.00917004	up	skyblue3	plum1	M13
LINC00865	lncRNA	23.4448	-0.571696	0.00923619	0.0323943	down	skyblue3	plum1	M13
AC063960.2	lncRNA	10.4259	-0.60364	0.018879	0.0473598	down	paleturquoise	plum1	M13
AC005730.2	lncRNA	11.4939	-0.427986	0.0318922	0.0548449	down	paleturquoise	plum1	M13
CERNA1	lncRNA	17.283	-0.582143	0.00115231	0.00903497	down	grey60	grey60	M14
AC012368.1	lncRNA	21.8102	0.537809	0.00702797	0.0275011	up	grey60	grey60	M14
ZFAS1	lncRNA	85.8204	0.414583	0.0179433	0.0456929	up	grey60	grey60	M14
PCAT19	lncRNA	38.9946	1.58434	6.45e-07	9.73233e-05	up	magenta	tan	M15
AL162586.1	lncRNA	22.5219	0.985765	8.83e-06	0.000428255	up	darkgrey	tan	M15
NECTIN3-AS1	lncRNA	13.3585	-0.749931	0.000107414	0.00178388	down	lightgreen	tan	M15
HCP5	lncRNA	38.3814	0.898747	0.00023805	0.00299761	up	tan	tan	M15
C22orf34	lncRNA	10.2045	1.02201	0.000714657	0.00589099	up	magenta	tan	M15
ITGB2-AS1	lncRNA	11.3502	0.881434	0.000976121	0.00754816	up	tan	tan	M15
AC010618.3	lncRNA	17.9429	0.542091	0.00112648	0.0085753	up	darkgreen	tan	M15
AF117829.1	lncRNA	41.7191	0.42012	0.0033477	0.0178801	up	darkgreen	tan	M15
AC139100.2	lncRNA	17.9083	0.758275	0.00596106	0.0231124	up	magenta	tan	M15
CELF2-DT	lncRNA	33.8667	-0.400947	0.00678054	0.0239135	down	darkgreen	tan	M15
AL645608.7	lncRNA	32.1544	0.724806	0.00819289	0.0309389	up	darkgrey	tan	M15
MIR23AHG	lncRNA	40.5612	0.736423	0.0113781	0.0353226	up	magenta	tan	M15
MIATNB	lncRNA	10.1191	0.454142	0.0124123	0.0365244	up	magenta	tan	M15
AL096794.1	lncRNA	34.205	-0.63753	0.000981281	0.00751321	down	orange	violet	M2
LINC01007	lncRNA	339.849	-0.925187	0.00157953	0.00924561	down	steelblue	violet	M2
AC011995.2	lncRNA	92.8504	-0.882484	0.00186738	0.0122699	down	orange	violet	M2
AC062028.1	lncRNA	56.8718	-0.709415	0.00314934	0.0169574	down	orange	violet	M2
AL645768.1	lncRNA	46.2954	-0.691518	0.00700441	0.0263969	down	orange	violet	M2
C17orf102	lncRNA	21.2893	-0.606201	0.00769917	0.029033	down	orange	violet	M2
AC015712.2	lncRNA	73.5887	-0.583396	0.00956506	0.0325903	down	orange	violet	M2
LINC01476	lncRNA	78.8973	-0.627469	0.0132617	0.0395243	down	steelblue	violet	M2
AC117453.1	lncRNA	16.2242	-0.750587	0.0165049	0.0452251	down	steelblue	violet	M2
AC087894.3	lncRNA	28.4263	-0.572955	0.0205981	0.0497399	down	steelblue	violet	M2
ANKRD34C-AS1	lncRNA	73.1948	-0.413755	0.0270433	0.0532187	down	orange	violet	M2
AC018697.1	lncRNA	24.0399	-0.666477	0.0298366	0.054167	down	steelblue	violet	M2
GRASLND	lncRNA	102.531	-0.400043	0.0382215	0.0646219	down	orange	violet	M2
AC104024.2	lncRNA	88.3717	-0.634047	0.039774	0.0651651	down	steelblue	violet	M2
AC018358.1	lncRNA	10.9834	-0.554319	0.0409438	0.0651379	down	orange	violet	M2
AC092720.2	lncRNA	36.0925	0.435811	0.0456296	0.0663228	up	orange	violet	M2
LINC00899	lncRNA	15.4325	1.01424	4.37e-07	9.89077e-05	up	purple	darkred	M3
BAALC-AS1	lncRNA	49.7634	1.0274	1.14e-06	0.000140738	up	purple	darkred	M3
AC124804.1	lncRNA	31.4138	-1.83797	2.52e-06	0.000201304	down	lightyellow	darkred	M3
LINC-PINT	lncRNA	62.3222	0.704391	4.8e-06	0.000260736	up	lightyellow	darkred	M3
AC026691.1	lncRNA	20.4674	1.12899	1.03e-05	0.000482324	up	sienna3	darkred	M3
AC005833.2	lncRNA	14.6674	-0.923893	1.31e-05	0.000573865	down	darkred	darkred	M3
AF131215.6	lncRNA	25.2209	0.489201	1.74e-05	0.000638627	up	darkred	darkred	M3
ILRUN-AS1	lncRNA	10.9156	0.791644	1.88e-05	0.000671853	up	purple	darkred	M3
MELTF-AS1	lncRNA	45.9779	0.574526	5.51e-05	0.00121069	up	skyblue	darkred	M3
LINC00499	lncRNA	20.8358	1.64743	5.67e-05	0.0012471	up	royalblue	darkred	M3
SH3RF3-AS1	lncRNA	14.8669	-1.04141	7.07e-05	0.00136212	down	darkred	darkred	M3
MHENCR	lncRNA	41.743	0.537692	7.46e-05	0.00143299	up	skyblue	darkred	M3
ZNF571-AS1	lncRNA	44.6398	-0.898969	9.16e-05	0.00164108	down	royalblue	darkred	M3
CASC15	lncRNA	198.804	-0.558577	9.2e-05	0.00172768	down	purple	darkred	M3
FGF14-AS2	lncRNA	10.9673	1.02107	9.83e-05	0.00169841	up	sienna3	darkred	M3
AC068308.1	lncRNA	19.5928	1.18041	0.000101148	0.00175647	up	purple	darkred	M3
SNHG9	lncRNA	20.4347	0.686328	0.000113801	0.00184225	up	purple	darkred	M3
LINC01102	lncRNA	124.312	-0.787934	0.000123933	0.00194888	down	purple	darkred	M3
MKLN1-AS	lncRNA	27.4579	0.405951	0.000164666	0.00244143	up	purple	darkred	M3
AL358473.1	lncRNA	17.4158	-1.08615	0.000181013	0.00257411	down	lightyellow	darkred	M3
AC106820.4	lncRNA	30.3407	-0.697889	0.000245855	0.00305828	down	lightyellow	darkred	M3
LINCR-0001	lncRNA	20.8469	-1.02074	0.00024642	0.00306304	down	sienna3	darkred	M3
AL117335.1	lncRNA	35.3228	0.574343	0.000246762	0.00304217	up	cyan	darkred	M3
RNF213-AS1	lncRNA	36.3303	-0.521128	0.000316324	0.00364775	down	lightyellow	darkred	M3
AL035252.2	lncRNA	15.3581	-0.966679	0.000339632	0.00367152	down	purple	darkred	M3
AC007405.2	lncRNA	11.8663	-0.884983	0.000442942	0.00462345	down	purple	darkred	M3
DLX6-AS1	lncRNA	381.438	-1.15625	0.000536794	0.00512599	down	purple	darkred	M3
PRR34-AS1	lncRNA	10.5834	0.884034	0.000770344	0.00651345	up	sienna3	darkred	M3
DIO3OS	lncRNA	28.0303	0.743994	0.000796516	0.00675388	up	purple	darkred	M3
AL353660.1	lncRNA	13.2001	0.824806	0.000867142	0.00702382	up	cyan	darkred	M3
AL354920.1	lncRNA	11.9893	0.520678	0.000892724	0.0075005	up	purple	darkred	M3
AC079781.5	lncRNA	13.1775	-0.519541	0.00104192	0.0082258	down	purple	darkred	M3
AC097382.3	lncRNA	39.8713	0.548968	0.00113477	0.00889903	up	purple	darkred	M3
CA3-AS1	lncRNA	12.6053	0.638464	0.00162429	0.0111665	up	cyan	darkred	M3
SOCS2-AS1	lncRNA	18.1385	-0.585655	0.00194711	0.0124365	down	darkred	darkred	M3
AL031282.2	lncRNA	11.5851	-0.673937	0.00195141	0.0125142	down	darkred	darkred	M3
OBI1-AS1	lncRNA	23.0031	0.738435	0.00199841	0.0131499	up	skyblue	darkred	M3
FENDRR	lncRNA	19.5365	0.776915	0.00201598	0.0130716	up	purple	darkred	M3
AL356489.2	lncRNA	24.1662	-0.39278	0.00238849	0.013718	down	purple	darkred	M3
LINC00630	lncRNA	14.1091	-0.535838	0.00251342	0.0142462	down	purple	darkred	M3
LINC01122	lncRNA	31.026	-0.444965	0.00262221	0.0147924	down	purple	darkred	M3
AL139424.3	lncRNA	11.921	-0.566473	0.00275852	0.0150863	down	darkred	darkred	M3
LINC02762	lncRNA	87.2964	-0.543937	0.00287876	0.0157291	down	lightyellow	darkred	M3
AC036176.1	lncRNA	18.4838	0.49895	0.00313726	0.0167985	up	cyan	darkred	M3
AC100810.1	lncRNA	97.4134	0.5282	0.0033202	0.0177997	up	cyan	darkred	M3
TP53TG1	lncRNA	20.8265	0.425453	0.00366915	0.0183104	up	sienna3	darkred	M3
LINC02449	lncRNA	17.5367	-0.467753	0.00414602	0.0192041	down	lightyellow	darkred	M3
AC016717.2	lncRNA	68.1826	-0.62361	0.00439101	0.0202483	down	purple	darkred	M3
AL031056.1	lncRNA	49.5782	0.973619	0.00607678	0.0231759	up	purple	darkred	M3
IRF2-DT	lncRNA	11.4342	0.612187	0.00966068	0.0325684	up	purple	darkred	M3
AL137782.1	lncRNA	18.548	-0.789847	0.0113804	0.0352363	down	cyan	darkred	M3
LINC00265	lncRNA	70.056	-0.389316	0.0142797	0.0425579	down	purple	darkred	M3
AL513477.2	lncRNA	12.4791	0.405973	0.0188517	0.0471505	up	darkred	darkred	M3
CELF2-AS1	lncRNA	12.7043	-0.735937	0.0199775	0.0492521	down	purple	darkred	M3
CEBPA-DT	lncRNA	24.104	0.424586	0.0304172	0.0550623	up	sienna3	darkred	M3
AC068700.1	lncRNA	14.3051	-0.475761	0.0329715	0.0592087	down	sienna3	darkred	M3
AC092117.1	lncRNA	16.9991	0.48385	0.0370927	0.0640762	up	cyan	darkred	M3
CADM3-AS1	lncRNA	28.8017	-0.512794	0.0434894	0.0656343	down	sienna3	darkred	M3
NEAT1	lncRNA	1265.42	1.5735	1.44e-08	9.7776e-06	up	green	pink	M4
SATB2-AS1	lncRNA	153.127	-1.09676	5.16e-08	2.33576e-05	down	green	pink	M4
LINC01094	lncRNA	26.16	1.60726	2.1e-07	7.1295e-05	up	green	pink	M4
AL049840.5	lncRNA	41.1726	0.98898	3.4e-07	9.2344e-05	up	pink	pink	M4
LINC02185	lncRNA	10.0174	1.54336	4.52e-07	7.6727e-05	up	green	pink	M4
LINC01128	lncRNA	235.69	-0.513429	1.4e-06	0.000158433	down	green	pink	M4
NDUFA6-DT	lncRNA	44.884	-0.621632	2.38e-06	0.000202002	down	green	pink	M4
ENTPD3-AS1	lncRNA	26.2651	0.716495	4.31e-06	0.000292649	up	pink	pink	M4
PSMB8-AS1	lncRNA	10.9761	1.35375	4.35e-06	0.0002813	up	green	pink	M4
ZSCAN16-AS1	lncRNA	73.2376	0.567647	4.76e-06	0.000269337	up	pink	pink	M4
AC010931.1	lncRNA	23.0169	-1.32969	6.02e-06	0.000302784	down	green	pink	M4
TTLL1-AS1	lncRNA	10.6454	-0.866397	1.1e-05	0.000497933	down	green	pink	M4
AC009779.2	lncRNA	46.7251	0.66423	1.58e-05	0.00061304	up	pink	pink	M4
PEG13	lncRNA	238.285	-0.845614	2.25e-05	0.000763875	down	blue	pink	M4
BOLA3-AS1	lncRNA	111.548	-0.450411	2.66e-05	0.000860067	down	green	pink	M4
DLGAP1-AS1	lncRNA	15.2713	1.08969	2.74e-05	0.000845664	up	green	pink	M4
AF106564.1	lncRNA	99.8079	-0.648107	2.85e-05	0.000860067	down	blue	pink	M4
RFPL1S	lncRNA	427.884	-0.61717	3.24e-05	0.000936153	down	blue	pink	M4
LINC01534	lncRNA	34.7445	-0.700317	3.25e-05	0.000919479	down	green	pink	M4
AP000866.1	lncRNA	31.2384	0.547591	3.66e-05	0.00101434	up	blue	pink	M4
L3MBTL2-AS1	lncRNA	11.5329	0.942929	3.88e-05	0.00103315	up	pink	pink	M4
LINC02693	lncRNA	561.673	-0.540982	4.09e-05	0.00104797	down	blue	pink	M4
AC011407.1	lncRNA	11.2122	-1.14768	4.2e-05	0.00103702	down	green	pink	M4
AL512380.1	lncRNA	14.9763	-1.03727	5.16e-05	0.00122935	down	green	pink	M4
PAXIP1-AS2	lncRNA	24.9011	0.771798	5.89e-05	0.00125067	up	green	pink	M4
PARTICL	lncRNA	36.8321	-0.522795	6.57e-05	0.00128161	down	green	pink	M4
RAB11B-AS1	lncRNA	10.7243	0.806921	6.62e-05	0.00137262	up	pink	pink	M4
FAM182B	lncRNA	42.3138	-0.717598	9.38e-05	0.00169566	down	green	pink	M4
ALOX12-AS1	lncRNA	42.1578	0.400412	0.000108527	0.00186354	up	green	pink	M4
LINC00205	lncRNA	429.869	-0.615465	0.00013572	0.00202772	down	green	pink	M4
AL929091.1	lncRNA	33.8647	1.76936	0.000142352	0.00224618	up	green	pink	M4
AC132872.5	lncRNA	30.492	-0.482749	0.000161803	0.00241837	down	green	pink	M4
AC100797.4	lncRNA	13.3523	-0.633018	0.000165773	0.00245732	down	blue	pink	M4
LINC01011	lncRNA	27.0077	0.409826	0.000182166	0.00256058	up	pink	pink	M4
FAM66D	lncRNA	29.5778	-0.682178	0.000208582	0.00255032	down	blue	pink	M4
CAHM	lncRNA	13.2039	0.745324	0.00020886	0.00289035	up	pink	pink	M4
DNAH10OS	lncRNA	94.2008	-0.615239	0.0002114	0.00286497	down	green	pink	M4
AC015961.1	lncRNA	10.5882	-0.815216	0.000222141	0.00287081	down	green	pink	M4
BASP1-AS1	lncRNA	83.3193	-0.56122	0.00027035	0.00321902	down	green	pink	M4
LINC00997	lncRNA	23.3741	0.49828	0.000299676	0.00327856	up	blue	pink	M4
AL049775.1	lncRNA	31.6552	-0.634097	0.000343413	0.003881	down	blue	pink	M4
CACNA1G-AS1	lncRNA	16.326	-1.01548	0.000355371	0.00388629	down	green	pink	M4
AC000403.1	lncRNA	22.945	-0.701391	0.0004246	0.00448446	down	blue	pink	M4
AL133166.1	lncRNA	17.243	-0.772196	0.000429921	0.00461451	down	pink	pink	M4
SERTAD4-AS1	lncRNA	12.6091	0.858607	0.000439194	0.00463057	up	pink	pink	M4
MAGI2-AS3	lncRNA	213.735	0.469198	0.000472005	0.00477779	up	green	pink	M4
AC116565.1	lncRNA	119.873	-0.471366	0.000513354	0.00478345	down	blue	pink	M4
AC105285.1	lncRNA	11.0449	0.623051	0.000527988	0.00516156	up	pink	pink	M4
SOX1-OT	lncRNA	54.6523	-0.690428	0.000536926	0.00523363	down	green	pink	M4
C8orf34-AS1	lncRNA	13.9641	-0.813387	0.000574731	0.00524565	down	green	pink	M4
AL049796.1	lncRNA	26.2568	-0.556961	0.000582173	0.00524286	down	green	pink	M4
AC079834.1	lncRNA	18.3963	-0.746812	0.000596067	0.00549637	down	blue	pink	M4
THSD4-AS1	lncRNA	19.776	-0.653836	0.000633346	0.00552861	down	green	pink	M4
FAM27C	lncRNA	10.2267	-0.58379	0.000698173	0.00558248	down	green	pink	M4
AP001107.5	lncRNA	18.8078	-0.990941	0.000750984	0.00640621	down	green	pink	M4
LINC00404	lncRNA	15.9587	-0.734563	0.00087821	0.00721293	down	green	pink	M4
MAPT-IT1	lncRNA	30.232	-0.611818	0.00133817	0.0090979	down	green	pink	M4
AC023593.1	lncRNA	11.2061	-0.532404	0.0016673	0.0112604	down	green	pink	M4
AC012313.2	lncRNA	13.0501	-0.507361	0.0016896	0.0111994	down	blue	pink	M4
KRTAP5-AS1	lncRNA	44.2201	-0.697586	0.00189445	0.0123124	down	green	pink	M4
AC135782.1	lncRNA	35.1077	-0.60063	0.00198008	0.0131862	down	green	pink	M4
AC021683.2	lncRNA	41.6755	-0.792677	0.00199991	0.0131067	down	blue	pink	M4
CALML3-AS1	lncRNA	26.8206	-0.845686	0.00205162	0.0134907	down	green	pink	M4
MAPT-AS1	lncRNA	62.0056	-0.409659	0.0020585	0.0134519	down	green	pink	M4
AC016727.1	lncRNA	12.6864	0.405712	0.00209104	0.0136374	up	blue	pink	M4
AC005972.3	lncRNA	14.144	-0.638522	0.00218164	0.0135794	down	blue	pink	M4
AL356019.2	lncRNA	21.2139	-0.556366	0.0022107	0.0136997	down	pink	pink	M4
TMEM99	lncRNA	26.8227	0.518341	0.00248136	0.0142436	up	pink	pink	M4
AL136981.3	lncRNA	100.127	-0.543746	0.00252187	0.0142959	down	blue	pink	M4
AC034236.2	lncRNA	11.0792	0.403988	0.00258446	0.0144339	up	blue	pink	M4
AL928654.1	lncRNA	18.0092	-0.501095	0.00258987	0.0146732	down	blue	pink	M4
LINC02668	lncRNA	46.0596	-0.656024	0.0026564	0.0149862	down	blue	pink	M4
LINC00467	lncRNA	17.0501	0.604192	0.00301512	0.0159866	up	green	pink	M4
DGCR5	lncRNA	620.523	-0.498377	0.00313057	0.0162495	down	blue	pink	M4
SNHG19	lncRNA	44.5164	0.554596	0.00313772	0.0169318	up	pink	pink	M4
MIR4500HG	lncRNA	54.8319	-0.460516	0.00336991	0.0182723	down	green	pink	M4
AC018953.2	lncRNA	11.9499	-0.673237	0.00340809	0.018404	down	blue	pink	M4
AC008525.1	lncRNA	24.57	-0.533916	0.00350003	0.018277	down	green	pink	M4
AL049749.1	lncRNA	12.3483	-0.506095	0.00399206	0.0190681	down	green	pink	M4
LINC01736	lncRNA	11.1236	0.764312	0.004212	0.0194682	up	blue	pink	M4
AC132872.1	lncRNA	47.5043	0.392451	0.00425579	0.0194704	up	green	pink	M4
AL355574.1	lncRNA	10.1103	-0.388334	0.0042674	0.0194797	down	green	pink	M4
AC010538.1	lncRNA	17.8504	-0.406038	0.00436145	0.0203376	down	green	pink	M4
LINC01521	lncRNA	20.4977	-0.545554	0.00472031	0.0223424	down	blue	pink	M4
LINC00390	lncRNA	42.0903	-0.677047	0.00518811	0.0226083	down	blue	pink	M4
AC007686.4	lncRNA	19.6927	-0.589306	0.00522884	0.0227534	down	blue	pink	M4
SETBP1-DT	lncRNA	11.4029	-0.448185	0.00554792	0.0231361	down	blue	pink	M4
ADGRA1-AS1	lncRNA	78.1042	-0.43893	0.00681564	0.0241894	down	blue	pink	M4
AL356056.2	lncRNA	14.3151	-0.670378	0.00691181	0.0241239	down	blue	pink	M4
AC073210.3	lncRNA	25.1517	-0.46407	0.00717438	0.0275064	down	blue	pink	M4
VLDLR-AS1	lncRNA	34.6437	-0.386443	0.00749017	0.0276988	down	green	pink	M4
AC100793.3	lncRNA	12.0097	-0.62544	0.00759191	0.028865	down	blue	pink	M4
AC092171.3	lncRNA	14.5113	-0.484414	0.00890606	0.0315491	down	blue	pink	M4
AC018685.3	lncRNA	12.5516	-0.525226	0.00973409	0.032819	down	blue	pink	M4
LINC01018	lncRNA	72.0869	-0.456133	0.0100802	0.0330277	down	blue	pink	M4
MIR600HG	lncRNA	376.616	-0.405827	0.0107901	0.0342451	down	blue	pink	M4
AC010266.2	lncRNA	29.0081	-0.580177	0.010969	0.0347155	down	pink	pink	M4
AC010378.1	lncRNA	25.2649	0.749266	0.0112311	0.0352423	up	blue	pink	M4
AL590560.3	lncRNA	45.3285	0.489726	0.0114925	0.0352106	up	green	pink	M4
AC004147.2	lncRNA	13.8139	-0.379412	0.0116428	0.0354028	down	blue	pink	M4
LINC02717	lncRNA	20.7185	-0.828906	0.0124167	0.0367193	down	blue	pink	M4
LINC00488	lncRNA	11.155	-0.777152	0.0132784	0.0400467	down	green	pink	M4
AL121827.1	lncRNA	20.2818	-0.445067	0.0132974	0.0407232	down	blue	pink	M4
LINC01140	lncRNA	19.5141	-0.438409	0.0135399	0.0407342	down	blue	pink	M4
C2CD4D-AS1	lncRNA	13.5325	-0.54129	0.013791	0.0417664	down	blue	pink	M4
LINC02347	lncRNA	12.3861	-0.480363	0.0139557	0.0420487	down	pink	pink	M4
FO393414.3	lncRNA	14.7549	-0.671371	0.0141089	0.0422329	down	blue	pink	M4
AUXG01000058.1	lncRNA	1990.14	-0.421534	0.0147649	0.0444909	down	blue	pink	M4
AC061961.1	lncRNA	55.7048	-0.544113	0.0148671	0.0448695	down	pink	pink	M4
CNIH3-AS2	lncRNA	24.3192	-0.514137	0.0150513	0.0449098	down	blue	pink	M4
POLR2J4	lncRNA	11.449	0.390343	0.0188512	0.046832	up	pink	pink	M4
AP001972.3	lncRNA	31.2251	-0.403832	0.0189686	0.0474804	down	blue	pink	M4
C22orf24	lncRNA	35.3888	-0.462755	0.0202084	0.0498468	down	blue	pink	M4
AC138904.3	lncRNA	14.9602	-0.713864	0.0205047	0.0498694	down	green	pink	M4
AC021683.1	lncRNA	53.1439	-0.52956	0.0222251	0.0517032	down	blue	pink	M4
TRAPPC12-AS1	lncRNA	20.276	-0.447935	0.0223032	0.0519527	down	green	pink	M4
SATB1-AS1	lncRNA	32.3432	-0.38465	0.0238421	0.0519656	down	pink	pink	M4
OBSCN-AS1	lncRNA	26.9193	-0.549428	0.0258079	0.0526852	down	blue	pink	M4
AL513550.1	lncRNA	13.1953	0.400201	0.0279687	0.0533854	up	green	pink	M4
LINC02600	lncRNA	73.1357	-0.418146	0.0299274	0.0542706	down	green	pink	M4
AP000894.2	lncRNA	19.4447	-0.430207	0.0300531	0.0542117	down	blue	pink	M4
AC011474.1	lncRNA	28.4152	-0.527271	0.0301136	0.0547703	down	green	pink	M4
SNHG18	lncRNA	10.6896	0.691469	0.0308557	0.0550282	up	pink	pink	M4
AP001021.1	lncRNA	11.0877	-0.422209	0.0326727	0.055392	down	green	pink	M4
PVT1	lncRNA	15.9461	0.452842	0.0332162	0.0600904	up	pink	pink	M4
AP003559.1	lncRNA	19.6906	-0.528102	0.0439049	0.0660395	down	blue	pink	M4
LINC01166	lncRNA	20.1472	-0.417444	0.0446373	0.0663258	down	blue	pink	M4
AC007375.3	lncRNA	10.4171	-0.385249	0.0470196	0.0662472	down	green	pink	M4
OLMALINC	lncRNA	143.041	0.745342	1.46e-05	0.000619587	up	black	brown	M5
AL122058.1	lncRNA	11.1214	1.17572	1.67e-05	0.000629961	up	greenyellow	brown	M5
ARHGAP5-AS1	lncRNA	24.425	0.713072	4.14e-05	0.00104113	up	greenyellow	brown	M5
CHL1-AS2	lncRNA	24.416	0.608294	0.000223236	0.00298681	up	brown	brown	M5
AP004609.3	lncRNA	16.5861	0.622901	0.00185461	0.0118719	up	brown	brown	M5
MIR29B2CHG	lncRNA	75.7207	0.569544	0.00208694	0.0135805	up	black	brown	M5
MINCR	lncRNA	24.9709	0.454787	0.0031748	0.0173571	up	greenyellow	brown	M5
MGC16275	lncRNA	24.8658	0.734982	0.00373883	0.0190217	up	greenyellow	brown	M5
AC144831.1	lncRNA	13.4082	-0.664354	0.00449481	0.0203402	down	black	brown	M5
HHLA3	lncRNA	64.071	0.44132	0.0100927	0.0330241	up	brown	brown	M5
LINC02606	lncRNA	10.2341	0.577816	0.0112182	0.0350674	up	brown	brown	M5
FAM106A	lncRNA	14.2087	-0.808437	0.0146839	0.0439189	down	brown	brown	M5
LINC01896	lncRNA	116.622	0.480715	0.0161756	0.0450795	up	greenyellow	brown	M5
LINC02696	lncRNA	10.9957	0.504293	0.0185955	0.0469649	up	black	brown	M5
LINC00923	lncRNA	13.1174	0.472587	0.0213809	0.0501311	up	orangered4	brown	M5
AC114811.2	lncRNA	26.151	-0.39647	0.0229207	0.0520503	down	black	brown	M5
CCDC13-AS1	lncRNA	10.1824	0.42978	0.0270762	0.053205	up	black	brown	M5
AC016831.1	lncRNA	22.4648	0.583165	0.0276486	0.0530941	up	brown	brown	M5
AC091271.1	lncRNA	14.4621	0.398362	0.0291627	0.0538886	up	brown	brown	M5
AL035696.4	lncRNA	30.127	-0.803427	0.0320719	0.0550262	down	black	brown	M5
FLJ16779	lncRNA	130.375	0.49433	0.0331551	0.0596119	up	greenyellow	brown	M5
AC104964.3	lncRNA	97.7043	-0.489946	0.0333703	0.062081	down	brown	brown	M5
LINC01301	lncRNA	26.9661	0.460519	0.0355386	0.0623082	up	black	brown	M5
STARD4-AS1	lncRNA	58.7556	-0.544211	0.0438861	0.0661065	down	brown	brown	M5
BAIAP2-DT	lncRNA	682.52	-0.690637	3.68e-06	0.000277636	down	lightsteelblue1	lightsteelblue1	M6
AL023284.4	lncRNA	34.6055	1.13565	4.44e-06	0.000274069	up	yellow	lightsteelblue1	M6
AC087741.1	lncRNA	19.4177	0.902271	5.71e-05	0.00126227	up	salmon	lightsteelblue1	M6
NOP14-AS1	lncRNA	129.647	-0.515384	6.04e-05	0.00126962	down	turquoise	lightsteelblue1	M6
AC018638.6	lncRNA	23.6206	0.80289	7.72e-05	0.00148981	up	yellow	lightsteelblue1	M6
INTS6-AS1	lncRNA	16.2448	0.657258	0.000145723	0.00224784	up	turquoise	lightsteelblue1	M6
ARHGAP27P1-BPTFP1-KPNA2P3	lncRNA	16.0833	0.666527	0.000180074	0.00259771	up	yellow	lightsteelblue1	M6
ZBED3-AS1	lncRNA	19.2897	0.667234	0.000233981	0.00299627	up	yellow	lightsteelblue1	M6
CCND2-AS1	lncRNA	20.9876	0.619314	0.000243221	0.00302123	up	yellow	lightsteelblue1	M6
LINC00894	lncRNA	30.4746	0.704837	0.000265486	0.00301894	up	yellow	lightsteelblue1	M6
AC024060.2	lncRNA	19.3988	0.526438	0.00031159	0.00353878	up	turquoise	lightsteelblue1	M6
AL117336.2	lncRNA	18.1701	0.536368	0.000340088	0.00390865	up	yellow	lightsteelblue1	M6
AC008610.1	lncRNA	17.2621	0.518078	0.000358221	0.00398838	up	yellow	lightsteelblue1	M6
AC131009.2	lncRNA	10.1271	1.0985	0.000396493	0.00398741	up	yellow	lightsteelblue1	M6
LINC00174	lncRNA	44.7946	0.597259	0.000409479	0.00437754	up	salmon	lightsteelblue1	M6
FAM66C	lncRNA	40.8591	-0.440665	0.00042815	0.00461285	down	yellow	lightsteelblue1	M6
TSPOAP1-AS1	lncRNA	25.5685	-0.449233	0.00043646	0.00459711	down	lightsteelblue1	lightsteelblue1	M6
LINC02604	lncRNA	21.9202	0.757433	0.00046441	0.00462704	up	yellow	lightsteelblue1	M6
AL158206.1	lncRNA	28.8172	0.635052	0.00047197	0.00469757	up	yellow	lightsteelblue1	M6
DNAJC3-DT	lncRNA	30.4135	0.446507	0.000736806	0.00610906	up	turquoise	lightsteelblue1	M6
AL133351.4	lncRNA	56.4935	0.615521	0.000792307	0.00667055	up	yellow	lightsteelblue1	M6
AC040168.1	lncRNA	21.7391	-0.437842	0.000823272	0.00688242	down	yellow	lightsteelblue1	M6
AC017100.1	lncRNA	17.034	-0.536123	0.000879676	0.00732921	down	yellow	lightsteelblue1	M6
LINC00951	lncRNA	15.8082	0.829652	0.00101577	0.00823337	up	yellow	lightsteelblue1	M6
AC021016.1	lncRNA	34.7659	-0.396169	0.00109436	0.00841104	down	yellow	lightsteelblue1	M6
LINC00926	lncRNA	13.1761	0.707346	0.00117495	0.00905181	up	salmon	lightsteelblue1	M6
AC099521.3	lncRNA	12.2121	-0.534627	0.00119825	0.00901179	down	yellow	lightsteelblue1	M6
AC009549.1	lncRNA	95.4508	-0.438275	0.00160534	0.0102668	down	lightsteelblue1	lightsteelblue1	M6
AL390728.5	lncRNA	26.701	0.633013	0.00185919	0.0119232	up	yellow	lightsteelblue1	M6
AF064858.1	lncRNA	15.6437	0.710302	0.00186274	0.0121731	up	turquoise	lightsteelblue1	M6
MAFG-DT	lncRNA	21.7674	-0.593553	0.00219253	0.0136204	down	turquoise	lightsteelblue1	M6
DLEU2	lncRNA	18.6154	0.611978	0.00224267	0.0136323	up	yellow	lightsteelblue1	M6
PRANCR	lncRNA	19.2959	0.46208	0.00229066	0.0136573	up	yellow	lightsteelblue1	M6
AC084198.1	lncRNA	20.9188	0.411444	0.0023616	0.0137576	up	yellow	lightsteelblue1	M6
AC120053.1	lncRNA	13.561	0.576582	0.00280959	0.0156004	up	turquoise	lightsteelblue1	M6
AC005330.1	lncRNA	66.4309	-0.421606	0.00290137	0.0157096	down	turquoise	lightsteelblue1	M6
LINC00863	lncRNA	28.2149	-0.556158	0.00298847	0.016026	down	turquoise	lightsteelblue1	M6
AC006449.5	lncRNA	17.6944	-0.546147	0.00309472	0.0161129	down	turquoise	lightsteelblue1	M6
ZNNT1	lncRNA	179.537	0.48883	0.0031686	0.017298	up	yellow	lightsteelblue1	M6
AL513320.1	lncRNA	12.861	0.582669	0.0034693	0.0183638	up	yellow	lightsteelblue1	M6
AL021368.3	lncRNA	10.5812	0.64734	0.00372953	0.0189696	up	yellow	lightsteelblue1	M6
LINC01004	lncRNA	21.2572	0.549928	0.00437812	0.0202953	up	turquoise	lightsteelblue1	M6
KDM7A-DT	lncRNA	32.9029	-0.416704	0.00447032	0.0203226	down	turquoise	lightsteelblue1	M6
CCDC18-AS1	lncRNA	58.4287	0.411254	0.00459086	0.0203093	up	turquoise	lightsteelblue1	M6
AC010300.1	lncRNA	26.0904	0.700189	0.00464887	0.0215985	up	turquoise	lightsteelblue1	M6
MIRLET7A1HG	lncRNA	19.5847	0.424482	0.0058579	0.0231342	up	yellow	lightsteelblue1	M6
AL159169.2	lncRNA	25.5178	0.463251	0.00631541	0.0233488	up	turquoise	lightsteelblue1	M6
LINC01176	lncRNA	15.9512	0.581941	0.00635636	0.0233868	up	yellow	lightsteelblue1	M6
AL109627.1	lncRNA	118.828	-0.431239	0.00695896	0.026289	down	turquoise	lightsteelblue1	M6
AC083843.2	lncRNA	14.3285	0.697262	0.00770631	0.0294368	up	turquoise	lightsteelblue1	M6
LINC01547	lncRNA	45.1537	-0.502102	0.00772663	0.0298995	down	yellow	lightsteelblue1	M6
AC022893.1	lncRNA	21.1329	0.47675	0.00785978	0.030465	up	turquoise	lightsteelblue1	M6
LINC01341	lncRNA	20.4162	0.43836	0.00979159	0.0329278	up	yellow	lightsteelblue1	M6
AC007038.1	lncRNA	10.2119	0.525359	0.0104511	0.0335959	up	turquoise	lightsteelblue1	M6
AC074117.1	lncRNA	16.8369	0.463702	0.0106156	0.0335413	up	yellow	lightsteelblue1	M6
AC007614.1	lncRNA	15.1315	0.544274	0.0120077	0.0355786	up	turquoise	lightsteelblue1	M6
MIOS-DT	lncRNA	17.2219	0.448085	0.0123699	0.0356997	up	turquoise	lightsteelblue1	M6
AC008764.8	lncRNA	10.4524	0.425612	0.0125881	0.0376477	up	salmon	lightsteelblue1	M6
AC005393.1	lncRNA	12.3865	0.646077	0.0132191	0.0388904	up	yellow	lightsteelblue1	M6
AC092119.2	lncRNA	11.7866	0.420018	0.0141666	0.0423471	up	salmon	lightsteelblue1	M6
LINC00472	lncRNA	47.7134	0.446355	0.0179876	0.0465881	up	turquoise	lightsteelblue1	M6
AC107294.2	lncRNA	17.7985	-0.39555	0.0181867	0.0464994	down	yellow	lightsteelblue1	M6
AC092171.5	lncRNA	11.5951	-0.428779	0.0194	0.0475289	down	turquoise	lightsteelblue1	M6
MAN1B1-DT	lncRNA	27.7255	-0.417634	0.021232	0.0502041	down	turquoise	lightsteelblue1	M6
LINC00960	lncRNA	10.6931	-0.493089	0.0223936	0.0520334	down	turquoise	lightsteelblue1	M6
AC019257.1	lncRNA	57.3437	0.41336	0.0247938	0.0518904	up	yellow	lightsteelblue1	M6
LINC01089	lncRNA	129.882	0.398226	0.0267379	0.0530845	up	yellow	lightsteelblue1	M6
LINC01727	lncRNA	17.37	0.687408	0.0283683	0.0538199	up	yellow	lightsteelblue1	M6
AC107952.2	lncRNA	16.9752	0.39665	0.0315481	0.0549336	up	yellow	lightsteelblue1	M6
AL359715.1	lncRNA	12.972	0.442235	0.0327441	0.0588184	up	turquoise	lightsteelblue1	M6
AC127502.2	lncRNA	24.1189	0.435023	0.0372661	0.064634	up	lightsteelblue1	lightsteelblue1	M6
RAD51-AS1	lncRNA	57.6243	0.571519	1.56e-05	0.000623082	up	darkorange	darkorange	M7
GAS6-AS1	lncRNA	12.8679	0.998918	5.26e-05	0.00121518	up	darkorange	darkorange	M7
AC100814.1	lncRNA	14.1591	0.604207	0.000176747	0.00244695	up	darkorange	darkorange	M7
LINC02724	lncRNA	18.38	-0.632345	0.00023167	0.00295582	down	darkorange	darkorange	M7
ZKSCAN2-DT	lncRNA	18.4818	0.53138	0.0011916	0.00903839	up	darkorange	darkorange	M7
AC139100.1	lncRNA	23.0263	-0.571621	0.00170451	0.0117857	down	darkorange	darkorange	M7
AC093627.5	lncRNA	10.4845	0.537149	0.00905327	0.0320549	up	darkorange	darkorange	M7
AL121929.2	lncRNA	44.1171	-0.422218	0.00947033	0.032537	down	darkorange	darkorange	M7
RELA-DT	lncRNA	15.7443	0.425289	0.0172059	0.0455451	up	darkorange	darkorange	M7
AL355987.4	lncRNA	14.4297	0.593795	0.0195491	0.0486759	up	darkorange	darkorange	M7
LINC00685	lncRNA	10.6166	0.521376	0.0279334	0.0533911	up	darkorange	darkorange	M7
RARA-AS1	lncRNA	11.9737	-0.38017	0.0490819	0.06639	down	darkorange	darkorange	M7
SRP14-AS1	lncRNA	42.377	1.28409	1.23e-11	1.67034e-08	up	red	red	M8
CYP2U1-AS1	lncRNA	31.281	1.43892	4.47e-07	8.6718e-05	up	red	red	M8
HPN-AS1	lncRNA	12.71	2.41164	1.49e-06	0.000155648	up	red	red	M8
BX890604.1	lncRNA	47.0618	-0.900482	1.71e-06	0.00016587	down	red	red	M8
AL358216.1	lncRNA	31.7016	1.98255	2.22e-06	0.000200984	up	red	red	M8
SLC7A14-AS1	lncRNA	13.1247	1.8425	4.03e-06	0.000288039	up	red	red	M8
NTM-AS1	lncRNA	21.2492	1.59319	4.63e-06	0.000273371	up	red	red	M8
NIFK-AS1	lncRNA	34.1903	0.83759	5.76e-06	0.000300849	up	red	red	M8
SOX2-OT	lncRNA	509.007	1.08072	1.54e-05	0.000633733	up	red	red	M8
AL359091.1	lncRNA	54.0914	1.65891	2.71e-05	0.000855856	up	red	red	M8
DICER1-AS1	lncRNA	54.9462	0.490851	2.96e-05	0.000873843	up	red	red	M8
AL031121.2	lncRNA	10.0189	0.922953	3.87e-05	0.00105109	up	red	red	M8
AL133325.3	lncRNA	30.8023	0.959167	3.96e-05	0.00103417	up	red	red	M8
AC016597.1	lncRNA	14.4547	1.45773	4.53e-05	0.00109852	up	red	red	M8
AL591895.1	lncRNA	14.0313	1.14765	8.09e-05	0.00151939	up	red	red	M8
SAP30-DT	lncRNA	17.6448	0.704526	8.58e-05	0.00156946	up	red	red	M8
AC009063.2	lncRNA	18.1512	1.91577	9.24e-05	0.00171145	up	red	red	M8
LINC00320	lncRNA	73.1298	1.16475	0.000108409	0.00187011	up	red	red	M8
LINC00844	lncRNA	72.5673	1.31336	0.000117679	0.00190792	up	red	red	M8
PHACTR3-AS1	lncRNA	13.7981	1.29487	0.000140593	0.00219414	up	red	red	M8
PACRG-AS3	lncRNA	21.5486	1.55404	0.000158494	0.00243184	up	red	red	M8
HAGLR	lncRNA	24.5219	1.84959	0.000225319	0.0029721	up	red	red	M8
LINC01630	lncRNA	12.1733	1.14903	0.000226366	0.00297071	up	red	red	M8
AC068888.1	lncRNA	57.4812	0.635184	0.000513115	0.00481906	up	red	red	M8
CPB2-AS1	lncRNA	73.4781	0.678022	0.000588451	0.0054878	up	red	red	M8
LINC01608	lncRNA	10.7511	1.54696	0.00066129	0.00554942	up	red	red	M8
AL162511.1	lncRNA	11.2951	1.47006	0.000841942	0.00703237	up	red	red	M8
AC015712.6	lncRNA	15.6166	0.993223	0.00100273	0.00757699	up	red	red	M8
AC008060.4	lncRNA	10.5528	1.84749	0.00113146	0.00853087	up	red	red	M8
AC107375.1	lncRNA	43.4229	0.436035	0.00147188	0.0091653	up	red	red	M8
HHIP-AS1	lncRNA	12.3726	0.707953	0.00149271	0.00924683	up	red	red	M8
AC005329.3	lncRNA	14.6291	0.856475	0.00173085	0.0119129	up	red	red	M8
HDAC2-AS2	lncRNA	10.7243	0.636116	0.00232016	0.0136363	up	red	red	M8
AC092958.1	lncRNA	10.1284	1.10461	0.00546781	0.022726	up	red	red	M8
AC110285.1	lncRNA	50.274	0.75486	0.00650497	0.0236955	up	red	red	M8
C5orf64	lncRNA	23.4842	0.53747	0.00791281	0.0308501	up	red	red	M8
PRKCQ-AS1	lncRNA	35.2518	0.605486	0.0136816	0.0414862	up	red	red	M8
AC006059.1	lncRNA	21.7116	0.498671	0.0145597	0.043236	up	red	red	M8
AC091563.1	lncRNA	10.8505	0.421136	0.0160256	0.0448618	up	red	red	M8
AL033523.1	lncRNA	23.3869	0.935783	0.0219742	0.0507193	up	red	red	M8
AC110285.2	lncRNA	73.7253	0.519617	0.0302903	0.0550851	up	red	red	M8
LINC00639	lncRNA	19.2316	0.699831	0.0319661	0.0550122	up	red	red	M8
BDNF-AS	lncRNA	35.7564	0.468237	0.000179812	0.00258089	up	NA	NA	NA
LINC00884	lncRNA	67.9193	-0.421622	0.000275225	0.00324898	down	NA	NA	NA
AC008969.1	lncRNA	125.039	-0.464234	0.000540501	0.00528236	down	NA	NA	NA
AC005696.4	lncRNA	162.638	-0.378837	0.00348402	0.0182877	down	NA	NA	NA
DRAXIN	mRNA	191.812	-3.43218	7.1e-16	1.09965e-11	down	royalblue	darkred	M3
SOX11	mRNA	181.358	-3.19782	1.89e-13	1.46362e-09	down	royalblue	darkred	M3
DCX	mRNA	433.14	-2.81606	1.92e-13	9.91232e-10	down	royalblue	darkred	M3
CD24	mRNA	327.994	-2.84189	6.77e-13	2.62134e-09	down	royalblue	darkred	M3
NQO1	mRNA	265.006	2.12682	1.1e-12	3.40736e-09	up	purple	darkred	M3
ST8SIA2	mRNA	121.688	-3.20833	1.31e-11	3.38155e-08	down	royalblue	darkred	M3
CRYAB	mRNA	2316.14	2.14566	3.77e-11	8.34139e-08	up	red	red	M8
TRIM67	mRNA	162.295	-2.43378	4.68e-11	9.06048e-08	down	royalblue	darkred	M3
CCDC159	mRNA	113.398	0.937126	8.52e-11	1.4662e-07	up	red	red	M8
PIR	mRNA	72.7276	1.3189	1.09e-10	1.68819e-07	up	purple	darkred	M3
IGSF3	mRNA	294.897	-1.56113	2.58e-10	3.63264e-07	down	lightyellow	darkred	M3
DPYSL3	mRNA	2145.39	-1.82719	2.71e-10	3.49771e-07	down	royalblue	darkred	M3
NTSR1	mRNA	63.4831	-1.86844	2.8e-10	3.33588e-07	down	lightyellow	darkred	M3
SMIM30	mRNA	89.0672	0.771459	3.11e-10	3.44055e-07	up	lightgreen	tan	M15
CRMP1	mRNA	2643.34	-1.33658	3.32e-10	3.42801e-07	down	lightyellow	darkred	M3
DACT1	mRNA	155.973	-1.78933	5.29e-10	5.12072e-07	down	royalblue	darkred	M3
H2AC6	mRNA	95.8146	1.33417	6.3e-10	5.73967e-07	up	red	red	M8
ISLR2	mRNA	495.865	-1.84247	8.79e-10	7.56331e-07	down	lightyellow	darkred	M3
NFE2L2	mRNA	266.971	1.03799	9.89e-10	8.06191e-07	up	red	red	M8
OSGIN1	mRNA	42.3094	1.59214	9.9e-10	7.66656e-07	up	red	red	M8
TMEM273	mRNA	32.7973	1.66951	1.02e-09	7.52274e-07	up	red	red	M8
JPT1	mRNA	622.561	-1.09374	2.65e-09	1.8656e-06	down	lightyellow	darkred	M3
SLC35D2	mRNA	11.8983	1.80838	2.85e-09	1.91917e-06	up	red	red	M8
KIF1C	mRNA	1200.63	1.24516	2.91e-09	1.87792e-06	up	red	red	M8
RHOQ	mRNA	225.19	0.900551	4.13e-09	2.55862e-06	up	green	pink	M4
ADAMTSL1	mRNA	24.7238	-1.43408	4.58e-09	2.72827e-06	down	lightyellow	darkred	M3
GPRIN1	mRNA	719.729	-1.17362	5.84e-09	3.35e-06	down	lightyellow	darkred	M3
SPART	mRNA	313.984	0.797467	5.95e-09	3.2912e-06	up	lightsteelblue1	lightsteelblue1	M6
LSM11	mRNA	225.617	-0.962263	6.4e-09	3.41804e-06	down	purple	darkred	M3
FGL1	mRNA	5.11666	2.18041	7.13e-09	3.68098e-06	up	green	pink	M4
ERBIN	mRNA	332.963	1.06962	7.64e-09	3.81704e-06	up	lightsteelblue1	lightsteelblue1	M6
VAMP3	mRNA	305.177	1.00192	8.15e-09	3.9446e-06	up	red	red	M8
AKR1C3	mRNA	54.4332	1.39808	8.71e-09	4.08789e-06	up	purple	darkred	M3
MTMR10	mRNA	234.142	0.992302	9.15e-09	4.16809e-06	up	red	red	M8
GMNN	mRNA	48.4	1.01805	9.45e-09	4.18176e-06	up	lightgreen	tan	M15
PDK4	mRNA	192.966	1.69975	1.16e-08	4.99058e-06	up	lightgreen	tan	M15
KIF21B	mRNA	2562.54	-1.3914	1.52e-08	6.36264e-06	down	lightyellow	darkred	M3
H1-2	mRNA	42.8597	1.53799	1.58e-08	6.43975e-06	up	pink	pink	M4
GJD3	mRNA	10.4372	-1.53014	1.64e-08	6.5129e-06	down	green	pink	M4
EPHB2	mRNA	241.656	-1.09724	1.77e-08	6.85344e-06	down	lightyellow	darkred	M3
MARCHF4	mRNA	389.11	-1.30093	1.93e-08	7.29069e-06	down	lightyellow	darkred	M3
GLYR1	mRNA	961.873	-0.405265	2.09e-08	7.70712e-06	down	NA	NA	NA
CYP27A1	mRNA	203.053	1.34425	2.55e-08	9.18474e-06	up	red	red	M8
FTL	mRNA	9253.49	1.3134	2.7e-08	9.504e-06	up	pink	pink	M4
ADCY1	mRNA	3185.3	-1.11974	2.77e-08	9.53372e-06	down	green	pink	M4
SLC5A5	mRNA	21.9086	-2.96799	2.84e-08	9.56216e-06	down	darkturquoise	darkturquoise	M11
TLR4	mRNA	96.2963	1.12244	2.89e-08	9.52347e-06	up	green	pink	M4
TACC2	mRNA	339.421	-0.649066	2.94e-08	9.4864e-06	down	lightyellow	darkred	M3
XKR7	mRNA	90.8562	-1.26501	3.07e-08	9.70371e-06	down	lightyellow	darkred	M3
FGF1	mRNA	620.654	1.25321	3.25e-08	1.00672e-05	up	red	red	M8
MEX3A	mRNA	77.261	-2.51785	3.51e-08	1.06594e-05	down	royalblue	darkred	M3
LARP7	mRNA	101.082	0.731042	3.64e-08	1.08416e-05	up	turquoise	lightsteelblue1	M6
BRCA1	mRNA	20.8418	1.03391	4.04e-08	1.18059e-05	up	red	red	M8
AREL1	mRNA	458.127	-0.589237	4.42e-08	1.26772e-05	down	darkred	darkred	M3
UBFD1	mRNA	483.216	-0.385786	4.43e-08	1.24749e-05	down	NA	NA	NA
ARL10	mRNA	331.261	-0.945082	4.47e-08	1.23627e-05	down	lightyellow	darkred	M3
SDK1	mRNA	113.862	-1.26501	4.51e-08	1.22545e-05	down	royalblue	darkred	M3
CCDC88B	mRNA	122.843	0.932384	5.59e-08	1.49272e-05	up	yellow	lightsteelblue1	M6
CAMSAP1	mRNA	674.854	-0.618633	5.68e-08	1.49105e-05	down	darkred	darkred	M3
WDR82	mRNA	1116.95	-0.417186	6.09e-08	1.57203e-05	down	NA	NA	NA
RENBP	mRNA	64.8528	0.949099	6.15e-08	1.5615e-05	up	pink	pink	M4
KIF5B	mRNA	758.555	0.895051	7.06e-08	1.76363e-05	up	lightsteelblue1	lightsteelblue1	M6
SGK3	mRNA	45.4383	1.05758	7.35e-08	1.80693e-05	up	lightsteelblue1	lightsteelblue1	M6
NUP93	mRNA	322.786	-0.662069	7.37e-08	1.78354e-05	down	NA	NA	NA
PNPLA3	mRNA	17.6182	-1.50931	7.44e-08	1.77278e-05	down	purple	darkred	M3
B4GALT5	mRNA	543.809	-0.655333	8.25e-08	1.936e-05	down	NA	NA	NA
SERPINB6	mRNA	350.406	0.848541	8.63e-08	1.99495e-05	up	lightgreen	tan	M15
NLE1	mRNA	169.632	-0.535631	8.71e-08	1.98383e-05	down	NA	NA	NA
SOCS7	mRNA	673.935	-0.697305	9.62e-08	2.15934e-05	down	lightyellow	darkred	M3
PAQR6	mRNA	1740.57	1.45505	1.03e-07	2.27895e-05	up	red	red	M8
ZNF821	mRNA	49.1292	-0.712655	1.05e-07	2.29048e-05	down	lightyellow	darkred	M3
SERP1	mRNA	546.719	0.659947	1.07e-07	2.30169e-05	up	lightgreen	tan	M15
SOX4	mRNA	299.104	-1.80462	1.08e-07	2.29138e-05	down	royalblue	darkred	M3
CRACD	mRNA	198.809	-1.41964	1.12e-07	2.34413e-05	down	royalblue	darkred	M3
NPL	mRNA	84.9452	1.19479	1.14e-07	2.35418e-05	up	darkgrey	tan	M15
SLC22A8	mRNA	19.4557	-3.38527	1.23e-07	2.50661e-05	down	darkturquoise	darkturquoise	M11
KLHL1	mRNA	36.6471	-1.84992	1.28e-07	2.57463e-05	down	royalblue	darkred	M3
MPPED1	mRNA	1226.78	-0.969471	1.3e-07	2.58133e-05	down	green	pink	M4
CLMN	mRNA	176.249	1.29609	1.36e-07	2.66629e-05	up	red	red	M8
MTUS1	mRNA	363.634	0.937772	1.41e-07	2.72976e-05	up	lightsteelblue1	lightsteelblue1	M6
CNNM4	mRNA	146.518	-0.510285	1.42e-07	2.71518e-05	down	NA	NA	NA
IFI16	mRNA	113.487	1.27467	1.5e-07	2.83317e-05	up	tan	tan	M15
PPP1R13L	mRNA	32.0534	1.31058	1.55e-07	2.89234e-05	up	lightgreen	tan	M15
MT-ND3	mRNA	27719.1	1.46912	1.77e-07	3.26354e-05	up	cyan	darkred	M3
AMBRA1	mRNA	337.255	-0.571196	1.77e-07	3.22515e-05	down	NA	NA	NA
ACLY	mRNA	694.056	-0.642243	1.82e-07	3.27769e-05	down	darkred	darkred	M3
GRAMD2B	mRNA	194.654	1.05589	1.84e-07	3.27562e-05	up	lightcyan	lightcyan	M10
TBC1D22B	mRNA	153.719	-0.459467	1.84e-07	3.2384e-05	down	darkred	darkred	M3
ATAD3C	mRNA	25.0709	1.56575	1.88e-07	3.27162e-05	up	red	red	M8
ROM1	mRNA	112.294	1.36932	1.98e-07	3.40736e-05	up	purple	darkred	M3
DTX4	mRNA	557.902	-0.74544	2.04e-07	3.47204e-05	down	lightyellow	darkred	M3
MMP24	mRNA	214.194	-1.09812	2.04e-07	3.4343e-05	down	lightyellow	darkred	M3
RPL36AL	mRNA	418.884	0.52424	2.06e-07	3.43068e-05	up	paleturquoise	plum1	M13
SYNE3	mRNA	55.7985	1.04852	2.08e-07	3.42713e-05	up	red	red	M8
CMIP	mRNA	1153.51	-0.633552	2.2e-07	3.58669e-05	down	darkred	darkred	M3
DOCK1	mRNA	291.02	0.905661	2.2e-07	3.54933e-05	up	red	red	M8
PLPPR2	mRNA	1431.16	-0.792653	2.24e-07	3.57661e-05	down	lightyellow	darkred	M3
LRRC55	mRNA	106.441	-1.34623	2.25e-07	3.55592e-05	down	lightyellow	darkred	M3
BCAS1	mRNA	1078.54	1.70961	2.31e-07	3.61387e-05	up	red	red	M8
LPAR1	mRNA	383.652	1.55611	2.39e-07	3.70163e-05	up	red	red	M8
PLIN4	mRNA	49.0814	1.49055	2.39e-07	3.66498e-05	up	lightcyan	lightcyan	M10
ATL3	mRNA	140.125	0.755213	2.44e-07	3.70497e-05	up	darkgreen	tan	M15
RAC3	mRNA	248.874	-0.996929	2.45e-07	3.68404e-05	down	lightyellow	darkred	M3
EVI2B	mRNA	15.2589	1.47785	2.64e-07	3.93157e-05	up	tan	tan	M15
NEK7	mRNA	161.457	0.898567	2.7e-07	3.98263e-05	up	green	pink	M4
CARD9	mRNA	42.7165	1.01995	2.7e-07	3.94506e-05	up	tan	tan	M15
IL6ST	mRNA	705.278	0.752037	2.82e-07	4.08188e-05	up	lightsteelblue1	lightsteelblue1	M6
PLOD3	mRNA	229.566	1.03189	2.86e-07	4.10145e-05	up	red	red	M8
CALCOCO2	mRNA	267.081	0.724652	2.97e-07	4.22012e-05	up	lightgreen	tan	M15
ETFRF1	mRNA	142.634	0.631247	2.98e-07	4.19584e-05	up	NA	NA	NA
SLC16A2	mRNA	280.48	-0.749173	3.02e-07	4.21385e-05	down	lightyellow	darkred	M3
EFHD1	mRNA	609.678	1.37809	3.13e-07	4.32834e-05	up	red	red	M8
LHPP	mRNA	539.405	1.22626	3.13e-07	4.29004e-05	up	red	red	M8
PLAAT3	mRNA	422.479	1.22746	3.19e-07	4.33392e-05	up	red	red	M8
PPP5C	mRNA	579.107	-0.497033	3.26e-07	4.39051e-05	down	NA	NA	NA
PLEKHF1	mRNA	27.217	1.24405	3.26e-07	4.35266e-05	up	red	red	M8
S100A1	mRNA	66.1243	1.47774	3.32e-07	4.39489e-05	up	purple	darkred	M3
CLEC2B	mRNA	23.826	1.77063	3.39e-07	4.44952e-05	up	magenta	tan	M15
AMER1	mRNA	56.3034	-0.85588	3.42e-07	4.45117e-05	down	NA	NA	NA
PRIMA1	mRNA	49.4802	1.95128	3.44e-07	4.43989e-05	up	red	red	M8
POM121C	mRNA	260.389	-0.398813	3.5e-07	4.48e-05	down	NA	NA	NA
STRIP1	mRNA	437.539	-0.489078	3.57e-07	4.53214e-05	down	NA	NA	NA
PMP2	mRNA	837.073	1.27446	3.71e-07	4.67158e-05	up	green	pink	M4
PARVG	mRNA	40.8963	1.36791	3.76e-07	4.69636e-05	up	tan	tan	M15
PTPRO	mRNA	339.867	-0.981536	3.88e-07	4.80748e-05	down	purple	darkred	M3
HIBCH	mRNA	112.746	0.657587	3.89e-07	4.78161e-05	up	turquoise	lightsteelblue1	M6
GATM	mRNA	794.031	0.886691	3.92e-07	4.78055e-05	up	lightcyan	lightcyan	M10
PCDHA6	mRNA	19.3658	-1.3375	3.92e-07	4.7432e-05	down	darkred	darkred	M3
TLR5	mRNA	13.7391	1.24815	4.07e-07	4.88652e-05	up	tan	tan	M15
SMIM5	mRNA	13.9996	1.70007	4.15e-07	4.94425e-05	up	red	red	M8
RAPGEF3	mRNA	411.338	0.873536	4.3e-07	5.08385e-05	up	red	red	M8
GPR173	mRNA	255.679	-0.670039	4.36e-07	5.11573e-05	down	NA	NA	NA
MGST1	mRNA	177.856	1.33876	4.36e-07	5.07727e-05	up	purple	darkred	M3
CYP27C1	mRNA	17.8112	-2.03101	4.41e-07	5.09717e-05	down	royalblue	darkred	M3
PROKR2	mRNA	42.7702	-1.7195	4.56e-07	5.2315e-05	down	lightyellow	darkred	M3
MYO16	mRNA	217.796	-1.34155	4.8e-07	5.46635e-05	down	lightyellow	darkred	M3
PLEKHB1	mRNA	2957.19	1.29158	4.81e-07	5.43776e-05	up	red	red	M8
PRCD	mRNA	38.5652	1.19172	4.83e-07	5.4208e-05	up	red	red	M8
SLCO5A1	mRNA	18.7365	-1.73664	4.84e-07	5.39294e-05	down	royalblue	darkred	M3
RNF41	mRNA	611.679	-0.529512	4.96e-07	5.48718e-05	down	NA	NA	NA
GCSH	mRNA	14.6026	0.843981	5.24e-07	5.75582e-05	up	yellow	lightsteelblue1	M6
MORN3	mRNA	54.5134	-0.753157	5.26e-07	5.7371e-05	down	green	pink	M4
DDIT4L	mRNA	29.983	1.35997	5.51e-07	5.96775e-05	up	purple	darkred	M3
PCDHGC4	mRNA	109.915	-1.5151	5.62e-07	6.04462e-05	down	lightyellow	darkred	M3
ADAM19	mRNA	164.247	-0.830836	5.66e-07	6.04566e-05	down	darkred	darkred	M3
GTF3C6	mRNA	156.591	0.580755	5.67e-07	6.01486e-05	up	lightgreen	tan	M15
GFOD2	mRNA	382.964	-0.499046	5.72e-07	6.02662e-05	down	NA	NA	NA
ZNF680	mRNA	102.417	0.751233	5.81e-07	6.08009e-05	up	turquoise	lightsteelblue1	M6
REEP4	mRNA	42.1485	0.897415	5.89e-07	6.12244e-05	up	lightgreen	tan	M15
BDH2	mRNA	119.995	1.04513	5.99e-07	6.18487e-05	up	lightcyan	lightcyan	M10
RGL3	mRNA	46.6383	1.1987	6.04e-07	6.1952e-05	up	darkgrey	tan	M15
RUFY1	mRNA	171.022	0.40322	6.07e-07	6.18501e-05	up	salmon	lightsteelblue1	M6
HGSNAT	mRNA	492.195	-0.508996	6.21e-07	6.28631e-05	down	darkred	darkred	M3
MAP7D3	mRNA	14.5773	1.29265	6.31e-07	6.34606e-05	up	green	pink	M4
TFEB	mRNA	127.477	1.09527	6.46e-07	6.455e-05	up	red	red	M8
DCAF12L2	mRNA	30.6295	-0.747869	6.52e-07	6.47319e-05	down	green	pink	M4
SLC9A9	mRNA	77.9346	0.972165	6.68e-07	6.5898e-05	up	red	red	M8
TPD52L1	mRNA	251.877	1.16813	6.72e-07	6.5873e-05	up	purple	darkred	M3
S100B	mRNA	1391.48	1.18876	6.86e-07	6.68224e-05	up	red	red	M8
RTL6	mRNA	705.189	-0.686813	6.86e-07	6.64048e-05	down	darkred	darkred	M3
SYNGAP1	mRNA	1466.79	-0.836556	6.9e-07	6.63771e-05	down	lightyellow	darkred	M3
PYROXD2	mRNA	42.469	0.840224	6.95e-07	6.64454e-05	up	yellow	lightsteelblue1	M6
SP140L	mRNA	16.7066	1.19952	6.96e-07	6.61328e-05	up	white	white	M12
HSPB1	mRNA	1539.43	1.72287	7.02e-07	6.62962e-05	up	lightgreen	tan	M15
LHX6	mRNA	237.909	-0.988256	7.17e-07	6.73024e-05	down	lightyellow	darkred	M3
TJP1	mRNA	597.211	0.588114	7.51e-07	7.00692e-05	up	darkgreen	tan	M15
STK32B	mRNA	51.4723	-1.53136	7.7e-07	7.14117e-05	down	royalblue	darkred	M3
QKI	mRNA	1698.73	0.883199	7.76e-07	7.15398e-05	up	red	red	M8
TCTE1	mRNA	15.0242	-0.815078	7.78e-07	7.12998e-05	down	green	pink	M4
USP22	mRNA	1552.6	-0.609655	7.8e-07	7.10626e-05	down	darkred	darkred	M3
TMEM35A	mRNA	377.601	-0.79544	7.81e-07	7.07376e-05	down	green	pink	M4
SEZ6	mRNA	602.105	-1.05345	7.82e-07	7.04164e-05	down	lightyellow	darkred	M3
ABHD1	mRNA	11.1824	0.946283	7.85e-07	7.02779e-05	up	purple	darkred	M3
TRIO	mRNA	1283.9	-0.622599	7.98e-07	7.10312e-05	down	lightyellow	darkred	M3
ANAPC16	mRNA	239.375	0.531293	8.03e-07	7.10678e-05	up	lightgreen	tan	M15
TMC6	mRNA	249.464	1.22651	8.05e-07	7.084e-05	up	red	red	M8
ROBO3	mRNA	202.627	0.787575	8.21e-07	7.18398e-05	up	yellow	lightsteelblue1	M6
EMC2	mRNA	190.513	0.662764	8.42e-07	7.32635e-05	up	turquoise	lightsteelblue1	M6
RFTN2	mRNA	147.926	0.98123	8.46e-07	7.32003e-05	up	red	red	M8
C11orf95	mRNA	435.352	-0.728703	8.62e-07	7.41703e-05	down	lightyellow	darkred	M3
ZCWPW1	mRNA	47.0432	0.599303	8.85e-07	7.57286e-05	up	NA	NA	NA
SPR	mRNA	68.1881	1.03652	8.87e-07	7.54827e-05	up	pink	pink	M4
AP3B1	mRNA	101.329	0.650625	8.95e-07	7.57473e-05	up	lightsteelblue1	lightsteelblue1	M6
SPOCD1	mRNA	14.3661	2.17914	9.23e-07	7.76925e-05	up	lightgreen	tan	M15
MEGF8	mRNA	1950.11	-0.63932	9.53e-07	7.97841e-05	down	green	pink	M4
KATNAL2	mRNA	39.3103	0.633502	9.68e-07	8.06042e-05	up	turquoise	lightsteelblue1	M6
FGD1	mRNA	113.731	-0.847723	9.8e-07	8.11671e-05	down	lightyellow	darkred	M3
SRPK3	mRNA	30.6946	0.814576	9.92e-07	8.17239e-05	up	red	red	M8
NKX6-2	mRNA	154.079	2.29757	1e-06	8.19471e-05	up	red	red	M8
SMPD3	mRNA	435.502	-0.952724	1.02e-06	8.31461e-05	down	lightyellow	darkred	M3
GRP	mRNA	23.8752	-1.65085	1.02e-06	8.27108e-05	down	purple	darkred	M3
ZNF511	mRNA	40.2885	0.63214	1.03e-06	8.30867e-05	up	lightgreen	tan	M15
BAG3	mRNA	467.61	1.89763	1.04e-06	8.34587e-05	up	lightgreen	tan	M15
SS18	mRNA	193.244	0.612308	1.05e-06	8.38268e-05	up	darkgreen	tan	M15
BST2	mRNA	174.771	1.23366	1.05e-06	8.33969e-05	up	darkgrey	tan	M15
SHROOM1	mRNA	152.359	0.84185	1.07e-06	8.45518e-05	up	red	red	M8
S100A13	mRNA	112.268	1.06898	1.09e-06	8.5695e-05	up	purple	darkred	M3
CDK18	mRNA	664.456	1.41444	1.11e-06	8.68267e-05	up	red	red	M8
TUBB2A	mRNA	3129.64	-0.935832	1.12e-06	8.71686e-05	down	green	pink	M4
BBX	mRNA	189.541	0.835899	1.19e-06	9.21536e-05	up	red	red	M8
SPX	mRNA	74.946	0.987417	1.21e-06	9.32362e-05	up	lightyellow	darkred	M3
PNMA1	mRNA	1570.59	-0.45373	1.22e-06	9.35414e-05	down	NA	NA	NA
PLPPR3	mRNA	327.324	-1.24183	1.24e-06	9.46065e-05	down	lightyellow	darkred	M3
OTUD7B	mRNA	156.04	0.892256	1.26e-06	9.56612e-05	up	red	red	M8
NNAT	mRNA	1378.11	-1.13396	1.27e-06	9.595e-05	down	lightyellow	darkred	M3
STYXL1	mRNA	107.978	0.498694	1.27e-06	9.54843e-05	up	NA	NA	NA
GPR45	mRNA	14.5825	-1.09441	1.28e-06	9.57712e-05	down	green	pink	M4
TMEM169	mRNA	74.2511	-0.770363	1.29e-06	9.60554e-05	down	purple	darkred	M3
CCDC121	mRNA	15.9614	0.923782	1.3e-06	9.63368e-05	up	green	pink	M4
DNASE1L2	mRNA	27.0018	1.07459	1.33e-06	9.80907e-05	up	salmon	lightsteelblue1	M6
KLHL18	mRNA	206.841	-0.479626	1.36e-06	9.98279e-05	down	NA	NA	NA
KLHDC8A	mRNA	112.208	-1.34709	1.36e-06	9.9357e-05	down	royalblue	darkred	M3
SHC4	mRNA	47.4016	0.911029	1.36e-06	9.88905e-05	up	red	red	M8
SQLE	mRNA	238.733	-0.66405	1.37e-06	9.91521e-05	down	purple	darkred	M3
FOXJ1	mRNA	19.9906	1.86285	1.37e-06	9.8691e-05	up	lightgreen	tan	M15
TMEM178B	mRNA	794.841	-0.885578	1.38e-06	9.89511e-05	down	green	pink	M4
CD55	mRNA	127.658	1.1333	1.42e-06	0.00010135	up	lightgreen	tan	M15
TRIM58	mRNA	28.2355	-0.966372	1.46e-06	0.000103727	down	lightyellow	darkred	M3
RGCC	mRNA	395.187	1.05135	1.5e-06	0.000106082	up	green	pink	M4
ARHGAP19	mRNA	46.9173	0.785483	1.5e-06	0.0001056	up	lightgreen	tan	M15
RPRM	mRNA	234.232	-1.42854	1.51e-06	0.000105823	down	lightyellow	darkred	M3
PPM1B	mRNA	267.735	0.550765	1.52e-06	0.000106044	up	turquoise	lightsteelblue1	M6
TTYH3	mRNA	1617.35	-0.670763	1.53e-06	0.000106263	down	lightyellow	darkred	M3
ZNF600	mRNA	9.22511	1.36031	1.53e-06	0.000105789	up	yellow	lightsteelblue1	M6
SMIM10	mRNA	24.1074	0.902251	1.57e-06	0.000108072	up	green	pink	M4
TUBB	mRNA	3206.73	-0.958036	1.59e-06	0.000108964	down	royalblue	darkred	M3
SLC35E1	mRNA	304.306	-0.434443	1.59e-06	0.000108484	down	NA	NA	NA
DOK4	mRNA	248.025	-0.833303	1.64e-06	0.000111405	down	NA	NA	NA
IRGQ	mRNA	531.519	-0.501955	1.67e-06	0.000112947	down	lightyellow	darkred	M3
TJAP1	mRNA	244.703	0.946444	1.68e-06	0.00011313	up	red	red	M8
CETN3	mRNA	56.2189	0.720594	1.69e-06	0.00011331	up	lightsteelblue1	lightsteelblue1	M6
DECR1	mRNA	196.192	0.768719	1.7e-06	0.00011349	up	lightcyan	lightcyan	M10
GPR161	mRNA	166.096	-1.10879	1.71e-06	0.000113667	down	royalblue	darkred	M3
MLLT11	mRNA	1334.3	-0.72215	1.72e-06	0.000113843	down	green	pink	M4
NDN	mRNA	553.733	-0.530003	1.73e-06	0.000114018	down	NA	NA	NA
FOXO4	mRNA	288.896	0.861279	1.78e-06	0.000116816	up	red	red	M8
BRPF3	mRNA	474.372	-0.553589	1.79e-06	0.000116977	down	darkred	darkred	M3
ZFAT	mRNA	52.8354	-0.439424	1.79e-06	0.000116485	down	NA	NA	NA
KRCC1	mRNA	79.8784	0.613908	1.81e-06	0.000117294	up	turquoise	lightsteelblue1	M6
SLC7A1	mRNA	496.591	-0.51523	1.83e-06	0.000118096	down	darkred	darkred	M3
TSHZ3	mRNA	222.108	-0.763665	1.87e-06	0.000120177	down	purple	darkred	M3
CWF19L2	mRNA	37.6851	0.669878	1.88e-06	0.00012032	up	NA	NA	NA
DOCK5	mRNA	110.356	1.59425	1.89e-06	0.000120462	up	red	red	M8
PLXNA1	mRNA	1416.5	-0.726013	1.9e-06	0.000120603	down	lightyellow	darkred	M3
CAPN5	mRNA	374.59	-0.580716	1.91e-06	0.000120743	down	darkred	darkred	M3
PEX2	mRNA	146.722	0.452104	1.91e-06	0.000120252	up	NA	NA	NA
HADHB	mRNA	563.027	0.853963	1.92e-06	0.000120393	up	lightcyan	lightcyan	M10
IFI27L2	mRNA	218.649	0.783194	1.95e-06	0.000121781	up	saddlebrown	saddlebrown	M9
SELENOP	mRNA	89.133	1.22793	1.98e-06	0.000123158	up	red	red	M8
TMEM176B	mRNA	98.8343	1.21721	2e-06	0.000123904	up	lightgreen	tan	M15
SERPINH1	mRNA	336.265	1.82045	2.03e-06	0.000125262	up	magenta	tan	M15
DYSF	mRNA	169.37	1.29581	2.04e-06	0.000125379	up	red	red	M8
LLPH	mRNA	54.517	0.453095	2.08e-06	0.000126831	up	NA	NA	NA
CLDND1	mRNA	905.324	1.21683	2.13e-06	0.00012937	up	red	red	M8
ZNF689	mRNA	70.8449	-0.491998	2.15e-06	0.000130075	down	NA	NA	NA
CBR1	mRNA	388.895	0.926295	2.17e-06	0.000130774	up	red	red	M8
HSPA1A	mRNA	1613.67	1.84331	2.2e-06	0.000132068	up	magenta	tan	M15
RPS27L	mRNA	118.256	0.723235	2.2e-06	0.000131558	up	grey60	grey60	M14
MBP	mRNA	22103.1	2.00243	2.22e-06	0.000132244	up	red	red	M8
ADD2	mRNA	1573.27	-0.802784	2.23e-06	0.00013233	down	green	pink	M4
HMGN3	mRNA	285.079	0.630544	2.26e-06	0.000133599	up	lightsteelblue1	lightsteelblue1	M6
USP40	mRNA	163.405	0.707997	2.27e-06	0.00013368	up	lightsteelblue1	lightsteelblue1	M6
CTNNA3	mRNA	46.7325	1.63368	2.27e-06	0.000133173	up	red	red	M8
MXI1	mRNA	494.558	0.617658	2.28e-06	0.000133255	up	red	red	M8
SAR1B	mRNA	277.452	0.437963	2.32e-06	0.000135083	up	NA	NA	NA
LDLRAP1	mRNA	99.0251	1.30347	2.35e-06	0.000136318	up	red	red	M8
TRAM1	mRNA	200.283	0.698631	2.38e-06	0.000137543	up	darkgreen	tan	M15
CSRNP2	mRNA	465.896	-0.449822	2.41e-06	0.000138759	down	lightyellow	darkred	M3
C1orf162	mRNA	45.3514	1.1724	2.41e-06	0.000138245	up	yellow	lightsteelblue1	M6
SLC2A4RG	mRNA	134.212	0.804675	2.43e-06	0.000138878	up	lightgreen	tan	M15
LPAR6	mRNA	77.8042	1.0958	2.45e-06	0.000139506	up	white	white	M12
DPYSL5	mRNA	1341.25	-1.36785	2.48e-06	0.000140697	down	royalblue	darkred	M3
AFAP1	mRNA	67.785	-0.871698	2.48e-06	0.000140183	down	royalblue	darkred	M3
ANP32B	mRNA	258.758	0.967758	2.51e-06	0.000141363	up	red	red	M8
WIPF1	mRNA	135.118	1.03768	2.51e-06	0.000140851	up	red	red	M8
VPS26B	mRNA	941.02	-0.429794	2.55e-06	0.000142579	down	NA	NA	NA
CDH19	mRNA	26.4346	2.2012	2.55e-06	0.000142066	up	red	red	M8
AFF2	mRNA	164.603	-1.00961	2.59e-06	0.000143777	down	purple	darkred	M3
GNG4	mRNA	691.615	-1.05069	2.62e-06	0.000144923	down	lightyellow	darkred	M3
FAH	mRNA	74.0091	0.859418	2.71e-06	0.000149368	up	pink	pink	M4
DDIT3	mRNA	119.585	0.699325	2.73e-06	0.000149937	up	red	red	M8
RTRAF	mRNA	294.859	0.406589	2.77e-06	0.000151596	up	NA	NA	NA
RUBCN	mRNA	176.535	-0.645686	2.79e-06	0.000152153	down	darkred	darkred	M3
FAM114A1	mRNA	47.7131	0.984073	2.82e-06	0.00015325	up	lightgreen	tan	M15
C1orf54	mRNA	43.0759	0.885552	2.83e-06	0.000153255	up	magenta	tan	M15
CHP1	mRNA	842.152	-0.60806	2.84e-06	0.000153261	down	darkred	darkred	M3
DOK5	mRNA	226.442	-0.915247	2.85e-06	0.000153267	down	royalblue	darkred	M3
FBXW4	mRNA	446.993	0.634694	2.86e-06	0.000153272	up	NA	NA	NA
BACH2	mRNA	76.372	-1.13936	2.87e-06	0.000153278	down	royalblue	darkred	M3
HAPLN2	mRNA	321.237	1.82314	2.88e-06	0.000153283	up	red	red	M8
IGFBPL1	mRNA	51.9627	-1.08974	2.89e-06	0.000153289	down	royalblue	darkred	M3
SFR1	mRNA	20.7265	0.814456	2.91e-06	0.000153823	up	red	red	M8
MGST2	mRNA	63.0574	0.796074	2.93e-06	0.000154353	up	pink	pink	M4
TCF20	mRNA	342.34	-0.506893	2.95e-06	0.00015488	down	lightyellow	darkred	M3
ARHGEF16	mRNA	22.1189	1.19184	2.95e-06	0.000154357	up	yellow	lightsteelblue1	M6
LIPT1	mRNA	13.3473	0.639239	3e-06	0.000156444	up	red	red	M8
MT-ND6	mRNA	13152.6	1.40708	3.02e-06	0.000156959	up	cyan	darkred	M3
OMA1	mRNA	26.7991	0.706451	3.05e-06	0.000157988	up	lightsteelblue1	lightsteelblue1	M6
ANKRD52	mRNA	667.658	-0.483476	3.06e-06	0.000157978	down	darkred	darkred	M3
STMN2	mRNA	5099.23	-0.939705	3.08e-06	0.000158482	down	purple	darkred	M3
LRP2	mRNA	67.1742	2.15462	3.14e-06	0.000161034	up	red	red	M8
ZNF512B	mRNA	463.381	-0.457285	3.15e-06	0.000161014	down	darkred	darkred	M3
RASGRP3	mRNA	72.6208	1.43799	3.18e-06	0.000162013	up	red	red	M8
PLEKHG4	mRNA	25.0326	0.844692	3.2e-06	0.000162497	up	yellow	lightsteelblue1	M6
PTGFRN	mRNA	231.045	-0.596486	3.23e-06	0.000163484	down	lightyellow	darkred	M3
TMEM176A	mRNA	65.8802	1.31015	3.28e-06	0.000165474	up	purple	darkred	M3
ANP32E	mRNA	261.882	0.674041	3.32e-06	0.000166949	up	green	pink	M4
NSG2	mRNA	3535.45	-0.795972	3.36e-06	0.000168413	down	green	pink	M4
FASN	mRNA	2160.92	-0.641979	3.36e-06	0.00016787	down	darkred	darkred	M3
GALM	mRNA	31.6442	1.09498	3.36e-06	0.00016733	up	green	pink	M4
FOXO1	mRNA	78.6326	0.867272	3.42e-06	0.000169772	up	yellowgreen	lightcyan	M10
PCDHB12	mRNA	17.9877	-0.685354	3.43e-06	0.000169725	down	NA	NA	NA
SEPTIN4	mRNA	1622.82	1.31911	3.57e-06	0.00017609	up	red	red	M8
DAPK2	mRNA	51.4479	0.952896	3.61e-06	0.000177497	up	red	red	M8
SFT2D1	mRNA	181.756	0.540092	3.62e-06	0.000177426	up	NA	NA	NA
MANEAL	mRNA	117.278	-0.656308	3.62e-06	0.000176866	down	green	pink	M4
SIAH3	mRNA	76.7645	-1.08381	3.62e-06	0.00017631	down	purple	darkred	M3
CLDN9	mRNA	14.4296	1.25466	3.63e-06	0.000176243	up	red	red	M8
HSP90B1	mRNA	1492.23	0.701659	3.64e-06	0.000176176	up	NA	NA	NA
GNG11	mRNA	113.554	1.09439	3.65e-06	0.00017611	up	magenta	tan	M15
ZNF438	mRNA	47.4249	0.403507	3.71e-06	0.000178449	up	NA	NA	NA
RHOV	mRNA	37.4092	-0.924284	3.74e-06	0.000179335	down	green	pink	M4
CD59	mRNA	983.536	0.752332	3.76e-06	0.000179737	up	magenta	tan	M15
PRSS12	mRNA	20.5815	-1.39964	3.76e-06	0.000179184	down	purple	darkred	M3
SERF2	mRNA	670.429	0.687512	3.81e-06	0.000180457	up	pink	pink	M4
SNAPC1	mRNA	20.281	0.654598	3.81e-06	0.000179906	up	lightsteelblue1	lightsteelblue1	M6
AGER	mRNA	38.2663	0.85925	3.82e-06	0.00017983	up	yellow	lightsteelblue1	M6
BASP1	mRNA	3472.74	-0.633706	3.84e-06	0.000180224	down	green	pink	M4
CCDC184	mRNA	554.673	-0.939252	3.84e-06	0.00017968	down	lightyellow	darkred	M3
GPR65	mRNA	5.21783	1.82184	3.84e-06	0.000179138	up	NA	NA	NA
RALGPS1	mRNA	409.911	-0.612229	3.89e-06	0.000180926	down	purple	darkred	M3
MGRN1	mRNA	1011.18	-0.420403	3.9e-06	0.000180848	down	NA	NA	NA
RRAGB	mRNA	171.241	-0.414705	3.9e-06	0.000180308	down	NA	NA	NA
SPACA6	mRNA	83.2119	0.685331	3.9e-06	0.000179771	up	yellow	lightsteelblue1	M6
SCUBE1	mRNA	104.803	-1.67697	3.91e-06	0.000179698	down	royalblue	darkred	M3
SLC1A6	mRNA	257.545	-0.943195	3.93e-06	0.000180082	down	lightyellow	darkred	M3
SDK2	mRNA	159.429	-0.952076	3.94e-06	0.000180008	down	lightyellow	darkred	M3
SETD9	mRNA	13.1323	0.878876	4.01e-06	0.000182667	up	red	red	M8
TMEM140	mRNA	44.1182	1.14935	4.03e-06	0.00018304	up	red	red	M8
CGRRF1	mRNA	86.6687	0.494809	4.08e-06	0.000184769	up	NA	NA	NA
DLG3	mRNA	882.068	-0.671548	4.14e-06	0.00018694	down	green	pink	M4
BZW2	mRNA	184.378	-0.542207	4.17e-06	0.000187747	down	cyan	darkred	M3
CMTM5	mRNA	154.885	1.4742	4.19e-06	0.000188101	up	red	red	M8
JOSD2	mRNA	144	0.787719	4.2e-06	0.000188005	up	saddlebrown	saddlebrown	M9
RASSF8	mRNA	111.282	0.660519	4.25e-06	0.000189695	up	lightsteelblue1	lightsteelblue1	M6
SSTR1	mRNA	455.145	-1.00798	4.29e-06	0.00019093	down	purple	darkred	M3
ATP9A	mRNA	2907.63	-0.627363	4.3e-06	0.000190826	down	blue	pink	M4
LY96	mRNA	10.5113	1.44894	4.33e-06	0.000191609	up	tan	tan	M15
GKAP1	mRNA	55.1656	0.670199	4.34e-06	0.000191504	up	turquoise	lightsteelblue1	M6
LARP1	mRNA	1628.77	-0.39216	4.37e-06	0.00019228	down	NA	NA	NA
RBPJ	mRNA	359.855	0.440702	4.47e-06	0.000196123	up	NA	NA	NA
DNAJB4	mRNA	187.576	0.718199	4.51e-06	0.000197319	up	turquoise	lightsteelblue1	M6
BRD3	mRNA	219.089	-0.650778	4.59e-06	0.000199691	down	royalblue	darkred	M3
LGALS9	mRNA	98.7636	1.17692	4.62e-06	0.000200433	up	tan	tan	M15
SBK1	mRNA	644.769	-0.953942	4.63e-06	0.000200306	down	lightyellow	darkred	M3
FBXW9	mRNA	64.6829	-0.658983	4.7e-06	0.000202768	down	darkred	darkred	M3
TSPYL5	mRNA	301.238	-0.447963	4.72e-06	0.000203065	down	NA	NA	NA
NOVA2	mRNA	790.964	-0.617557	4.82e-06	0.000206793	down	lightyellow	darkred	M3
CFI	mRNA	8.39408	1.76581	4.91e-06	0.000210072	up	green	pink	M4
MOB1A	mRNA	185.763	0.620606	4.92e-06	0.00020992	up	darkgreen	tan	M15
TGDS	mRNA	25.3421	0.723587	4.97e-06	0.000211471	up	lightsteelblue1	lightsteelblue1	M6
NOL4L	mRNA	379.799	-0.584467	4.98e-06	0.000211316	down	royalblue	darkred	M3
TET3	mRNA	244.965	-0.804685	5.01e-06	0.000212008	down	royalblue	darkred	M3
MN1	mRNA	293.237	-1.13742	5.03e-06	0.000212274	down	royalblue	darkred	M3
PLD1	mRNA	56.8111	1.26904	5.08e-06	0.000213802	up	red	red	M8
BCCIP	mRNA	182.111	0.520774	5.11e-06	0.000214482	up	turquoise	lightsteelblue1	M6
RBFOX2	mRNA	1641.04	-0.59909	5.19e-06	0.000217251	down	purple	darkred	M3
NR1H3	mRNA	74.6216	0.568253	5.28e-06	0.000220422	up	NA	NA	NA
KIF13A	mRNA	211.645	0.53579	5.29e-06	0.000220246	up	lightsteelblue1	lightsteelblue1	M6
ANKRD40	mRNA	364.374	0.702337	5.31e-06	0.000220486	up	NA	NA	NA
BHLHE22	mRNA	155.166	-1.34711	5.48e-06	0.000226936	down	sienna3	darkred	M3
POMP	mRNA	367.42	0.503464	5.49e-06	0.000226744	up	NA	NA	NA
MAPT	mRNA	5117.25	-0.72553	5.59e-06	0.00023026	down	NA	NA	NA
BATF	mRNA	4.96553	1.96138	5.65e-06	0.000232115	up	NA	NA	NA
RNF24	mRNA	210.77	-0.560525	5.67e-06	0.00023232	down	darkred	darkred	M3
SASH1	mRNA	456.348	0.647031	5.93e-06	0.000241694	up	lightcyan	lightcyan	M10
ZNF24	mRNA	336.506	0.522601	5.96e-06	0.000242279	up	turquoise	lightsteelblue1	M6
TBX6	mRNA	12.9772	0.804876	5.99e-06	0.000242862	up	blue	pink	M4
ACP7	mRNA	9.87859	1.66025	6.09e-06	0.000246271	up	red	red	M8
KTN1	mRNA	571.811	0.656961	6.14e-06	0.000247647	up	turquoise	lightsteelblue1	M6
SLC25A39	mRNA	469.757	0.481555	6.18e-06	0.000248613	up	lightgreen	tan	M15
RTKN	mRNA	262.298	1.14794	6.3e-06	0.00025213	up	red	red	M8
GPRIN2	mRNA	7.71728	-1.74269	6.36e-06	0.000253875	down	royalblue	darkred	M3
AC233723.1	mRNA	6.07486	1.45751	6.43e-06	0.00025601	up	cyan	darkred	M3
RHOG	mRNA	158.013	1.15035	6.44e-06	0.000255751	up	red	red	M8
ACADVL	mRNA	1594.94	0.548091	6.52e-06	0.000258265	up	salmon	lightsteelblue1	M6
HECTD4	mRNA	1494.29	-0.578842	6.53e-06	0.000258002	down	darkred	darkred	M3
CDK2AP2	mRNA	262.1	0.746987	6.59e-06	0.00025971	up	pink	pink	M4
EXTL3	mRNA	881.799	-0.51803	6.6e-06	0.000259444	down	darkred	darkred	M3
APBA1	mRNA	976.776	-0.619677	6.65e-06	0.000260747	down	green	pink	M4
CDC14B	mRNA	185.226	0.595198	6.72e-06	0.000262827	up	lightsteelblue1	lightsteelblue1	M6
FBN3	mRNA	107.157	-1.66486	6.75e-06	0.000263335	down	royalblue	darkred	M3
PCDHGB4	mRNA	11.7873	-1.14862	6.75e-06	0.000262673	down	royalblue	darkred	M3
CALCRL	mRNA	54.5309	0.999563	6.81e-06	0.000264344	up	turquoise	lightsteelblue1	M6
PCDH19	mRNA	368.47	-0.911524	6.82e-06	0.00026407	down	purple	darkred	M3
KAT2B	mRNA	291.536	0.785815	6.93e-06	0.00026766	up	lightcyan	lightcyan	M10
GRIP1	mRNA	64.2278	-0.96941	6.97e-06	0.000268536	down	purple	darkred	M3
VRK2	mRNA	13.6171	1.18979	6.98e-06	0.000268254	up	red	red	M8
SMIM20	mRNA	95.4334	0.578894	7.02e-06	0.000269123	up	green	pink	M4
IFT88	mRNA	57.0867	0.616392	7.04e-06	0.000269224	up	turquoise	lightsteelblue1	M6
GAB1	mRNA	183.138	0.74451	7.07e-06	0.000269705	up	red	red	M8
GMPPA	mRNA	174.324	0.427087	7.2e-06	0.000273989	up	salmon	lightsteelblue1	M6
TMEM229B	mRNA	307.867	-0.663871	7.22e-06	0.000274077	down	lightyellow	darkred	M3
PPFIBP2	mRNA	83.1502	0.839392	7.24e-06	0.000274164	up	red	red	M8
ASF1A	mRNA	89.9618	0.588645	7.25e-06	0.000273873	up	lightsteelblue1	lightsteelblue1	M6
MS4A14	mRNA	10.6826	1.51288	7.28e-06	0.000274337	up	turquoise	lightsteelblue1	M6
CAPS	mRNA	60.5981	0.813451	7.41e-06	0.000278558	up	yellow	lightsteelblue1	M6
KIF3C	mRNA	3205.76	-0.762811	7.54e-06	0.000282759	down	green	pink	M4
KEL	mRNA	12.1211	1.4213	7.58e-06	0.000283573	up	red	red	M8
CDK5RAP2	mRNA	238.796	0.474303	7.6e-06	0.000283636	up	NA	NA	NA
GBP2	mRNA	71.2422	1.50195	7.63e-06	0.000284071	up	darkgrey	tan	M15
ITGAV	mRNA	437.88	0.688602	7.68e-06	0.000285247	up	darkgreen	tan	M15
TMEM63B	mRNA	665.308	-0.538191	7.8e-06	0.000289011	down	darkred	darkred	M3
NAA10	mRNA	246.666	0.522709	7.82e-06	0.00028906	up	salmon	lightsteelblue1	M6
TMEM121B	mRNA	312.589	-0.844686	7.87e-06	0.000290216	down	green	pink	M4
MSRB2	mRNA	183.691	0.533245	7.87e-06	0.000289526	up	NA	NA	NA
PLAAT4	mRNA	71.2762	1.31821	8e-06	0.000293611	up	lightgreen	tan	M15
SERPIND1	mRNA	19.8918	-2.36285	8.01e-06	0.000293283	down	darkturquoise	darkturquoise	M11
PJA1	mRNA	556.694	-0.459641	8.03e-06	0.000293322	down	NA	NA	NA
BCL9L	mRNA	221.582	-0.857068	8.26e-06	0.000300307	down	royalblue	darkred	M3
PACS1	mRNA	922.027	-0.53975	8.28e-06	0.000300329	down	NA	NA	NA
GNAZ	mRNA	820.481	-0.607969	8.33e-06	0.000301437	down	NA	NA	NA
GLTP	mRNA	240.153	0.938789	8.4e-06	0.000303262	up	red	red	M8
RIDA	mRNA	215.519	0.91755	8.48e-06	0.000305438	up	lightcyan	lightcyan	M10
BHLHA15	mRNA	27.0233	-1.22102	8.48e-06	0.000304729	down	lightyellow	darkred	M3
TANC2	mRNA	873.515	-0.567105	8.5e-06	0.000304741	down	darkred	darkred	M3
TCFL5	mRNA	157.261	0.730137	8.5e-06	0.000304037	up	red	red	M8
PIP4K2A	mRNA	726.365	1.0748	8.51e-06	0.000303693	up	red	red	M8
RAP1A	mRNA	300.337	0.501318	8.52e-06	0.000303351	up	NA	NA	NA
RGP1	mRNA	234.873	-0.556408	8.53e-06	0.000303011	down	darkred	darkred	M3
RHOBTB3	mRNA	438.27	0.999539	8.54e-06	0.000302672	up	lightcyan	lightcyan	M10
DYNC1I1	mRNA	965.69	-0.784595	8.64e-06	0.000305517	down	blue	pink	M4
HMBOX1	mRNA	128.046	0.504138	8.69e-06	0.000306585	up	darkgreen	tan	M15
KBTBD4	mRNA	44.2781	-0.486645	8.69e-06	0.000305888	down	darkred	darkred	M3
CDK5R1	mRNA	2087.5	-0.644876	8.79e-06	0.000308706	down	green	pink	M4
MT3	mRNA	4079.47	0.987852	8.83e-06	0.00030941	up	cyan	darkred	M3
ZMYND12	mRNA	15.3454	0.833486	9e-06	0.000313946	up	lightyellow	darkred	M3
CSMD2	mRNA	315.785	-1.02271	9.03e-06	0.000314285	down	lightyellow	darkred	M3
ADD3	mRNA	807.016	0.797095	9.08e-06	0.000315316	up	lightcyan	lightcyan	M10
EPHX1	mRNA	546.07	1.01571	9.12e-06	0.000315997	up	lightcyan	lightcyan	M10
EPHA6	mRNA	34.6809	-1.13888	9.27e-06	0.000320477	down	green	pink	M4
TMED7	mRNA	242.448	0.404417	9.31e-06	0.000321143	up	NA	NA	NA
MID1IP1	mRNA	411.633	0.874405	9.38e-06	0.000322839	up	red	red	M8
RHOJ	mRNA	110.11	0.870495	9.38e-06	0.000322123	up	blue	pink	M4
TMEM79	mRNA	30.2793	0.770239	9.42e-06	0.000322781	up	red	red	M8
CLEC18B	mRNA	7.61778	1.34606	9.67e-06	0.000329888	up	yellow	lightsteelblue1	M6
ACAA2	mRNA	170.531	0.870409	9.71e-06	0.000330524	up	pink	pink	M4
CENPQ	mRNA	22.6257	0.72946	9.71e-06	0.000329799	up	lightsteelblue1	lightsteelblue1	M6
CAPZA1	mRNA	291.959	0.522538	9.8e-06	0.000332128	up	NA	NA	NA
PHF19	mRNA	146.627	0.761749	9.9e-06	0.000334784	up	lightgreen	tan	M15
PCDHGA10	mRNA	36.3616	-0.954201	1e-05	0.000337429	down	royalblue	darkred	M3
ZNF398	mRNA	96.0259	-0.40766	1.01e-05	0.000340063	down	NA	NA	NA
CDC42BPB	mRNA	1110.33	-0.564671	1.01e-05	0.000339325	down	darkred	darkred	M3
LACTB2	mRNA	17.7322	0.834178	1.02e-05	0.000341943	up	green	pink	M4
HPN	mRNA	26.9152	1.54418	1.02e-05	0.000341204	up	red	red	M8
CDC42EP1	mRNA	260.855	1.31587	1.03e-05	0.000343068	up	red	red	M8
NCR3LG1	mRNA	77.657	-1.00216	1.03e-05	0.000342331	down	darkred	darkred	M3
KIZ	mRNA	121.312	0.590158	1.04e-05	0.000344915	up	turquoise	lightsteelblue1	M6
HCN3	mRNA	112.397	-0.906717	1.04e-05	0.000344178	down	royalblue	darkred	M3
SEM1	mRNA	202.46	0.47859	1.05e-05	0.000346746	up	NA	NA	NA
FBXO8	mRNA	62.3435	0.572004	1.05e-05	0.000346009	up	lightgreen	tan	M15
TUBA1A	mRNA	8105.11	-1.03244	1.05e-05	0.000345274	down	lightyellow	darkred	M3
PRELID3B	mRNA	131.803	0.579995	1.07e-05	0.000351105	up	NA	NA	NA
APOA1	mRNA	3.067	1.48781	1.07e-05	0.000350363	up	NA	NA	NA
MVP	mRNA	257.365	1.1462	1.07e-05	0.000349624	up	lightgreen	tan	M15
DERA	mRNA	57.789	0.621532	1.08e-05	0.000352148	up	lightgreen	tan	M15
PLXNA4	mRNA	690.726	-0.873104	1.09e-05	0.000354662	down	green	pink	M4
KDM2B	mRNA	231.898	-0.474963	1.09e-05	0.000353919	down	NA	NA	NA
SUGT1	mRNA	385.831	0.402348	1.11e-05	0.000359659	up	NA	NA	NA
HIPK2	mRNA	1365.72	0.875487	1.12e-05	0.000362141	up	red	red	M8
SYBU	mRNA	1018.51	-0.640831	1.12e-05	0.000361387	down	NA	NA	NA
SYNGR2	mRNA	229.47	1.01384	1.13e-05	0.000363855	up	red	red	M8
HMG20B	mRNA	127.239	0.832285	1.13e-05	0.0003631	up	lightgreen	tan	M15
SLC35E3	mRNA	130.418	-0.378571	1.15e-05	0.000368762	down	NA	NA	NA
UAP1L1	mRNA	129.382	0.776219	1.15e-05	0.000368	up	salmon	lightsteelblue1	M6
C10orf90	mRNA	26.2011	1.34891	1.15e-05	0.000367241	up	red	red	M8
IRF3	mRNA	211.352	0.539103	1.16e-05	0.000369672	up	lightgreen	tan	M15
CDK6	mRNA	76.1206	0.622501	1.17e-05	0.000372094	up	red	red	M8
IRS1	mRNA	133.136	-0.533925	1.17e-05	0.000371331	down	NA	NA	NA
CYP2J2	mRNA	75.7101	1.07852	1.17e-05	0.000370572	up	lightcyan	lightcyan	M10
MCRIP2	mRNA	202.054	0.578674	1.18e-05	0.000372976	up	skyblue	darkred	M3
PAK6	mRNA	831.064	-0.819017	1.18e-05	0.000372217	down	green	pink	M4
PHF11	mRNA	99.0752	0.711036	1.18e-05	0.00037146	up	darkgreen	tan	M15
AAAS	mRNA	206.088	0.419489	1.19e-05	0.000373848	up	salmon	lightsteelblue1	M6
SLC5A11	mRNA	89.1663	2.10722	1.19e-05	0.000373091	up	red	red	M8
TUBD1	mRNA	29.413	0.533389	1.2e-05	0.000375467	up	turquoise	lightsteelblue1	M6
TMEM150C	mRNA	281.401	-0.445385	1.22e-05	0.000380188	down	pink	pink	M4
STON2	mRNA	148.098	1.08107	1.23e-05	0.000382535	up	lightcyan	lightcyan	M10
PARP10	mRNA	171.289	0.702912	1.23e-05	0.000381768	up	darkgrey	tan	M15
REEP3	mRNA	119.162	0.771309	1.23e-05	0.000381005	up	red	red	M8
SH3RF3	mRNA	253.936	-0.728491	1.24e-05	0.000383336	down	royalblue	darkred	M3
MROH6	mRNA	33.2999	0.910049	1.24e-05	0.000382572	up	yellow	lightsteelblue1	M6
GRIN3A	mRNA	227.688	-1.12751	1.25e-05	0.000384891	down	purple	darkred	M3
PCDHAC1	mRNA	17.2767	-1.3052	1.25e-05	0.000384127	down	purple	darkred	M3
ECI2	mRNA	125.846	0.683056	1.25e-05	0.000383366	up	lightgreen	tan	M15
STXBP3	mRNA	188.143	0.581545	1.27e-05	0.00038873	up	turquoise	lightsteelblue1	M6
NLGN2	mRNA	1602.97	-0.442937	1.28e-05	0.000391019	down	NA	NA	NA
SATB2	mRNA	482.302	-0.838561	1.28e-05	0.000390249	down	purple	darkred	M3
SMCR8	mRNA	175.495	-0.417722	1.28e-05	0.000389482	down	NA	NA	NA
TP53I11	mRNA	686.727	-0.924369	1.29e-05	0.000391755	down	red	red	M8
ZNRF1	mRNA	310.427	-0.46574	1.29e-05	0.000390989	down	lightyellow	darkred	M3
KDSR	mRNA	217.075	0.490387	1.29e-05	0.000390225	up	red	red	M8
CCS	mRNA	213.576	0.385538	1.29e-05	0.000389464	up	NA	NA	NA
ADRA2A	mRNA	130.15	-0.866458	1.3e-05	0.00039172	down	lightyellow	darkred	M3
ADAM8	mRNA	35.9655	0.891796	1.3e-05	0.000390959	up	salmon	lightsteelblue1	M6
GPC3	mRNA	8.05836	-1.4467	1.3e-05	0.000390202	down	darkturquoise	darkturquoise	M11
NSD2	mRNA	623.822	-0.405728	1.31e-05	0.000392443	down	NA	NA	NA
FAM110B	mRNA	234.878	-0.512152	1.31e-05	0.000391685	down	lightyellow	darkred	M3
NPC2	mRNA	156.238	1.00988	1.31e-05	0.00039093	up	magenta	tan	M15
STX16	mRNA	540.846	0.46673	1.33e-05	0.000396135	up	turquoise	lightsteelblue1	M6
ATP6V0E1	mRNA	224.451	0.830114	1.33e-05	0.000395375	up	lightgreen	tan	M15
SP100	mRNA	68.105	1.13615	1.33e-05	0.000394618	up	darkgrey	tan	M15
FNDC1	mRNA	10.4912	-1.78251	1.33e-05	0.000393863	down	royalblue	darkred	M3
PPP2R5D	mRNA	332.508	-0.642473	1.34e-05	0.000396067	down	blue	pink	M4
SIGIRR	mRNA	110.096	0.719827	1.34e-05	0.000395313	up	pink	pink	M4
PCDH11X	mRNA	65.5563	-1.17166	1.34e-05	0.000394561	down	sienna3	darkred	M3
NABP1	mRNA	31.0172	1.0926	1.34e-05	0.000393813	up	tan	tan	M15
STK33	mRNA	26.5953	0.882644	1.34e-05	0.000393067	up	lightsteelblue1	lightsteelblue1	M6
SLC37A3	mRNA	167.352	-0.408644	1.35e-05	0.000395251	down	skyblue	darkred	M3
SWAP70	mRNA	166.126	0.68835	1.35e-05	0.000394506	up	darkgreen	tan	M15
ZNF324	mRNA	127.206	-0.463898	1.35e-05	0.000393763	down	darkred	darkred	M3
RELL1	mRNA	66.0397	1.01565	1.35e-05	0.000393023	up	magenta	tan	M15
CHRAC1	mRNA	49.8245	0.70905	1.35e-05	0.000392285	up	red	red	M8
TPPP3	mRNA	361.942	0.915172	1.36e-05	0.000394451	up	red	red	M8
ECHDC2	mRNA	261.432	0.767067	1.36e-05	0.000393714	up	yellow	lightsteelblue1	M6
BCAT2	mRNA	143.926	0.537644	1.36e-05	0.000392979	up	yellow	lightsteelblue1	M6
DYNC1H1	mRNA	4562.39	-0.516564	1.37e-05	0.000395131	down	blue	pink	M4
DYRK2	mRNA	151.627	-0.877818	1.37e-05	0.000394397	down	royalblue	darkred	M3
ANXA4	mRNA	88.8087	0.761742	1.38e-05	0.000396539	up	green	pink	M4
S1PR5	mRNA	68.8902	1.9805	1.38e-05	0.000395804	up	red	red	M8
CELF1	mRNA	915.187	-0.404137	1.42e-05	0.000406524	down	NA	NA	NA
USP6	mRNA	13.4136	0.640453	1.42e-05	0.000405774	up	turquoise	lightsteelblue1	M6
NIPSNAP1	mRNA	488.072	-0.501686	1.45e-05	0.000413584	down	NA	NA	NA
SETBP1	mRNA	215.111	-0.735707	1.46e-05	0.000415671	down	purple	darkred	M3
SYF2	mRNA	149.42	0.43969	1.46e-05	0.000414908	up	NA	NA	NA
ELOVL1	mRNA	301.55	1.18549	1.46e-05	0.000414148	up	red	red	M8
CHD3	mRNA	2504.96	-0.578881	1.47e-05	0.000416222	down	lightyellow	darkred	M3
TLR3	mRNA	8.96179	1.07493	1.47e-05	0.000415463	up	darkgreen	tan	M15
ACVR1B	mRNA	636.669	-0.503744	1.49e-05	0.000419584	down	darkred	darkred	M3
SYT3	mRNA	344.037	-0.715068	1.49e-05	0.000418823	down	green	pink	M4
HEY2	mRNA	33.0729	0.987452	1.51e-05	0.000422909	up	green	pink	M4
SMARCA4	mRNA	934.622	-0.409685	1.52e-05	0.000424942	down	NA	NA	NA
POM121	mRNA	243.48	-0.552438	1.53e-05	0.000426966	down	darkred	darkred	M3
CCBE1	mRNA	49.7273	-1.51447	1.53e-05	0.000426199	down	royalblue	darkred	M3
RAB9A	mRNA	79.5156	0.495665	1.53e-05	0.000425433	up	NA	NA	NA
YPEL1	mRNA	141.66	-0.866206	1.54e-05	0.000427447	down	lightyellow	darkred	M3
SLC9B2	mRNA	311.265	-0.423083	1.55e-05	0.000429453	down	NA	NA	NA
SNX5	mRNA	328.038	0.444461	1.56e-05	0.000431451	up	NA	NA	NA
HSPB7	mRNA	20.3681	1.2599	1.58e-05	0.000436204	up	lightgreen	tan	M15
ARFIP1	mRNA	83.751	0.493618	1.58e-05	0.000435428	up	NA	NA	NA
MAGED1	mRNA	1749.59	-0.466648	1.59e-05	0.000437405	down	NA	NA	NA
MDGA1	mRNA	401.493	-1.09391	1.59e-05	0.00043663	down	lightyellow	darkred	M3
EIF5B	mRNA	329.935	0.519176	1.59e-05	0.000435857	up	NA	NA	NA
CHST2	mRNA	365.961	-0.503528	1.6e-05	0.000437823	down	green	pink	M4
TTL	mRNA	601.987	-0.432833	1.61e-05	0.000439783	down	skyblue	darkred	M3
FAM171A2	mRNA	435.618	-0.774566	1.62e-05	0.000441735	down	green	pink	M4
OR2W3	mRNA	19.196	-1.14418	1.62e-05	0.000440959	down	green	pink	M4
RNF40	mRNA	388.534	-0.48925	1.63e-05	0.000442902	down	NA	NA	NA
NEDD1	mRNA	22.393	0.852608	1.63e-05	0.000442127	up	darkgreen	tan	M15
CCDC102B	mRNA	21.5379	0.766005	1.63e-05	0.000441354	up	turquoise	lightsteelblue1	M6
COL27A1	mRNA	113.751	0.897013	1.64e-05	0.000443287	up	darkgreen	tan	M15
CYP1A1	mRNA	17.0257	-1.377	1.65e-05	0.000445213	down	green	pink	M4
HMGCS1	mRNA	796.907	-0.836951	1.68e-05	0.000452519	down	purple	darkred	M3
ASXL3	mRNA	140.674	-0.925802	1.68e-05	0.000451733	down	sienna3	darkred	M3
DTX2	mRNA	39.6236	0.625547	1.68e-05	0.00045095	up	lightgreen	tan	M15
HSDL2	mRNA	203.782	0.718701	1.7e-05	0.000455529	up	lightcyan	lightcyan	M10
TMEM229A	mRNA	26.9021	0.845333	1.7e-05	0.000454743	up	red	red	M8
DCAF7	mRNA	687.127	-0.52809	1.71e-05	0.000456629	down	royalblue	darkred	M3
FAM107A	mRNA	7647.53	1.2182	1.71e-05	0.000455843	up	lightcyan	lightcyan	M10
RAB35	mRNA	399.942	-0.411577	1.72e-05	0.000457721	down	NA	NA	NA
SUCLG2	mRNA	97.9542	0.885565	1.72e-05	0.000456936	up	blue	pink	M4
ARX	mRNA	157.605	-0.926317	1.73e-05	0.000458805	down	lightyellow	darkred	M3
STOX1	mRNA	123.418	0.967301	1.73e-05	0.000458021	up	lightcyan	lightcyan	M10
NYAP1	mRNA	806.025	-0.599849	1.74e-05	0.000459883	down	NA	NA	NA
SDHD	mRNA	166.572	0.504152	1.74e-05	0.000459099	up	NA	NA	NA
MLKL	mRNA	36.6544	1.24029	1.74e-05	0.000458318	up	magenta	tan	M15
AP2B1	mRNA	2951.12	-0.480231	1.75e-05	0.00046017	down	NA	NA	NA
ADRA2B	mRNA	6.97471	1.41135	1.75e-05	0.00045939	up	red	red	M8
RNF165	mRNA	473.055	-0.788583	1.77e-05	0.000463854	down	green	pink	M4
UCK2	mRNA	203.583	-0.463862	1.77e-05	0.00046307	down	darkred	darkred	M3
HMOX1	mRNA	72.2408	1.32147	1.77e-05	0.000462289	up	tan	tan	M15
SLC26A9	mRNA	6.62646	1.47727	1.77e-05	0.000461511	up	red	red	M8
N4BP3	mRNA	187.627	-0.711443	1.78e-05	0.000463338	down	darkred	darkred	M3
FAM184B	mRNA	46.6889	-0.948174	1.79e-05	0.00046516	down	lightyellow	darkred	M3
RAPH1	mRNA	26.8919	-1.1542	1.79e-05	0.000464381	down	purple	darkred	M3
MYCBP	mRNA	19.5876	0.774914	1.79e-05	0.000463604	up	NA	NA	NA
XXYLT1	mRNA	90.1196	-0.592369	1.8e-05	0.000465416	down	NA	NA	NA
GIMAP7	mRNA	35.416	1.14826	1.81e-05	0.000467221	up	white	white	M12
ABCA8	mRNA	121.695	1.57839	1.82e-05	0.000469021	up	red	red	M8
LYAR	mRNA	30.6797	0.760318	1.82e-05	0.000468242	up	paleturquoise	plum1	M13
MAPRE2	mRNA	2000.22	-0.45207	1.88e-05	0.000482876	down	purple	darkred	M3
HSPBAP1	mRNA	37.5693	0.510865	1.88e-05	0.000482077	up	NA	NA	NA
AP5B1	mRNA	157.657	-0.433686	1.89e-05	0.000483042	down	NA	NA	NA
ABCA3	mRNA	1425.53	-0.51471	1.9e-05	0.000484797	down	NA	NA	NA
RPF1	mRNA	95.5304	0.432023	1.9e-05	0.000484	up	NA	NA	NA
DMRTA1	mRNA	2.22946	1.48442	1.94e-05	0.000493378	up	NA	NA	NA
SRD5A1	mRNA	326.751	-0.601299	1.95e-05	0.000495108	down	purple	darkred	M3
MARK4	mRNA	702.547	-0.475644	1.96e-05	0.000496833	down	NA	NA	NA
NRXN2	mRNA	2827.57	-0.691481	2e-05	0.000505318	down	green	pink	M4
RTN4RL1	mRNA	383.807	-0.813596	2e-05	0.000504495	down	green	pink	M4
ZNF664	mRNA	522.434	0.496409	2.02e-05	0.000507886	up	NA	NA	NA
HIVEP3	mRNA	292.266	-0.71304	2.02e-05	0.000507063	down	lightyellow	darkred	M3
WNT9A	mRNA	22.7948	-0.918733	2.02e-05	0.000506242	down	lightyellow	darkred	M3
BCAR3	mRNA	88.4152	0.674078	2.04e-05	0.000510428	up	yellowgreen	lightcyan	M10
LASP1	mRNA	1110.64	-0.506998	2.06e-05	0.000514601	down	lightyellow	darkred	M3
ZSCAN2	mRNA	21.3788	-0.701277	2.07e-05	0.000516267	down	NA	NA	NA
UBE2O	mRNA	780.827	-0.468376	2.1e-05	0.000522907	down	NA	NA	NA
KCNA6	mRNA	222.253	-1.09833	2.1e-05	0.000522067	down	darkred	darkred	M3
TSC22D4	mRNA	1207.02	0.91375	2.11e-05	0.000523713	up	lightcyan	lightcyan	M10
TAZ	mRNA	231.518	0.594334	2.11e-05	0.000522875	up	salmon	lightsteelblue1	M6
VSTM2L	mRNA	1300.11	-0.802557	2.12e-05	0.000524514	down	green	pink	M4
FRY	mRNA	617.391	-0.595291	2.12e-05	0.000523677	down	skyblue	darkred	M3
ASPHD2	mRNA	177.125	-0.677834	2.21e-05	0.000544173	down	green	pink	M4
RHBDD1	mRNA	58.6281	0.529792	2.21e-05	0.000543309	up	darkgreen	tan	M15
SLC35E2B	mRNA	495.761	-0.504269	2.22e-05	0.000544903	down	darkred	darkred	M3
SDC3	mRNA	2932.54	-0.663963	2.22e-05	0.000544041	down	lightyellow	darkred	M3
KLHL29	mRNA	219.988	-0.552374	2.23e-05	0.000545628	down	green	pink	M4
RANBP3L	mRNA	211.67	1.252	2.25e-05	0.000549653	up	lightcyan	lightcyan	M10
PCDHGA4	mRNA	29.2726	-0.879081	2.25e-05	0.000548787	down	lightyellow	darkred	M3
IP6K3	mRNA	15.2884	2.34414	2.25e-05	0.000547925	up	red	red	M8
MEX3B	mRNA	97.8583	-1.07206	2.26e-05	0.000549496	down	royalblue	darkred	M3
ANXA2R	mRNA	4.89951	1.17322	2.27e-05	0.000551062	up	NA	NA	NA
TRMT10A	mRNA	18.889	0.61017	2.28e-05	0.000552623	up	turquoise	lightsteelblue1	M6
ARHGAP22	mRNA	110.234	0.730679	2.28e-05	0.000550899	up	red	red	M8
TSPAN14	mRNA	776.824	-0.643957	2.31e-05	0.000557279	down	royalblue	darkred	M3
SEMA3B	mRNA	445.847	1.26318	2.31e-05	0.000556412	up	red	red	M8
EFNB3	mRNA	651.889	-0.76684	2.33e-05	0.000560358	down	green	pink	M4
ASTN1	mRNA	1484.96	-0.687524	2.38e-05	0.000570611	down	green	pink	M4
TSPAN18	mRNA	75.1455	-1.32195	2.39e-05	0.000572122	down	royalblue	darkred	M3
CYTH3	mRNA	506.524	-0.390719	2.41e-05	0.00057602	down	darkred	darkred	M3
IL18	mRNA	21.6441	1.28449	2.45e-05	0.000584678	up	tan	tan	M15
SP110	mRNA	46.2928	0.982595	2.48e-05	0.000590019	up	darkgrey	tan	M15
ROBO2	mRNA	348.431	-0.933603	2.5e-05	0.000593865	down	purple	darkred	M3
TRMT1	mRNA	338.982	0.397464	2.5e-05	0.000592956	up	salmon	lightsteelblue1	M6
MRO	mRNA	334.45	1.10293	2.54e-05	0.000600603	up	lightcyan	lightcyan	M10
TBC1D2	mRNA	74.9753	0.913941	2.54e-05	0.000599688	up	red	red	M8
GPR4	mRNA	66.7701	1.38804	2.55e-05	0.000601132	up	magenta	tan	M15
GMPR	mRNA	51.1443	1.16184	2.55e-05	0.000600219	up	purple	darkred	M3
OTUB2	mRNA	38.4213	-0.854748	2.57e-05	0.000604008	down	darkred	darkred	M3
ZBTB22	mRNA	237.263	-0.399213	2.6e-05	0.000610133	down	NA	NA	NA
DMWD	mRNA	552.254	-0.48118	2.61e-05	0.000611553	down	green	pink	M4
CD164	mRNA	406.509	0.492066	2.61e-05	0.00061063	up	NA	NA	NA
ETNPPL	mRNA	441.731	1.33847	2.61e-05	0.000609709	up	lightcyan	lightcyan	M10
KIF13B	mRNA	186.838	0.947964	2.65e-05	0.000617191	up	red	red	M8
FOXJ2	mRNA	216.68	-0.441192	2.67e-05	0.000620915	down	royalblue	darkred	M3
DISP2	mRNA	424.149	-0.597817	2.7e-05	0.000626951	down	NA	NA	NA
AHR	mRNA	46.0299	0.614763	2.74e-05	0.000634337	up	lightsteelblue1	lightsteelblue1	M6
SAP130	mRNA	219.396	-0.391071	2.74e-05	0.00063339	down	NA	NA	NA
SLC27A1	mRNA	402.806	0.557047	2.79e-05	0.000643987	up	yellow	lightsteelblue1	M6
ARL4D	mRNA	209.376	-0.891824	2.79e-05	0.000643029	down	green	pink	M4
TNRC18	mRNA	755.303	-0.557637	2.81e-05	0.000646676	down	royalblue	darkred	M3
RNPEPL1	mRNA	270.676	0.480282	2.81e-05	0.000645716	up	lightgreen	tan	M15
UNC13D	mRNA	55.4976	1.01933	2.86e-05	0.000656232	up	yellow	lightsteelblue1	M6
SPRN	mRNA	166.64	-1.07251	2.88e-05	0.000659844	down	green	pink	M4
RAI1	mRNA	458.426	-0.490481	2.93e-05	0.000670308	down	darkred	darkred	M3
FAM234B	mRNA	679.816	-0.635542	2.96e-05	0.000676172	down	blue	pink	M4
SLC6A20	mRNA	36.3844	-1.64826	2.98e-05	0.000679738	down	darkturquoise	darkturquoise	M11
NAV1	mRNA	837.141	-0.672715	3.04e-05	0.000692405	down	royalblue	darkred	M3
TMEM200A	mRNA	47.9104	-0.988254	3.05e-05	0.000692645	down	purple	darkred	M3
IRAK4	mRNA	39.7258	0.725422	3.07e-05	0.000696166	up	darkgreen	tan	M15
PTMS	mRNA	2132.82	-0.551852	3.09e-05	0.000699677	down	lightyellow	darkred	M3
MAZ	mRNA	214.182	-0.597199	3.09e-05	0.000698656	down	lightyellow	darkred	M3
INCENP	mRNA	121.231	-0.566731	3.1e-05	0.000699895	down	darkred	darkred	M3
QDPR	mRNA	1392.73	1.00669	3.11e-05	0.000701131	up	red	red	M8
HIBADH	mRNA	116.78	0.556276	3.12e-05	0.000702363	up	NA	NA	NA
TRADD	mRNA	39.494	0.688192	3.12e-05	0.000701343	up	red	red	M8
CLDN11	mRNA	456.186	1.71365	3.15e-05	0.000706038	up	red	red	M8
PREP	mRNA	293.519	-0.453458	3.16e-05	0.000707255	down	blue	pink	M4
RDX	mRNA	312.172	0.571607	3.17e-05	0.00070847	up	turquoise	lightsteelblue1	M6
CCNG1	mRNA	155.741	0.555925	3.18e-05	0.000709681	up	NA	NA	NA
RBCK1	mRNA	391.725	0.479628	3.19e-05	0.000710888	up	salmon	lightsteelblue1	M6
RNF13	mRNA	276.986	0.668284	3.23e-05	0.000718768	up	red	red	M8
PCDHA4	mRNA	13.4599	-1.08499	3.23e-05	0.000717737	down	darkred	darkred	M3
PCDHA3	mRNA	14.2976	-1.07338	3.25e-05	0.000721146	down	purple	darkred	M3
ZSWIM4	mRNA	28.9494	-0.876447	3.27e-05	0.000724546	down	royalblue	darkred	M3
KLF15	mRNA	149.6	1.01168	3.28e-05	0.000725723	up	lightcyan	lightcyan	M10
LRFN3	mRNA	197.638	-0.60883	3.3e-05	0.000729107	down	green	pink	M4
PXN	mRNA	117.442	0.820173	3.3e-05	0.000728068	up	magenta	tan	M15
AHNAK2	mRNA	361.826	-0.861638	3.35e-05	0.000737	down	blue	pink	M4
ATXN7L3B	mRNA	1433.61	-0.40109	3.4e-05	0.000746939	down	NA	NA	NA
BROX	mRNA	160.051	0.414698	3.44e-05	0.000753589	up	NA	NA	NA
CDA	mRNA	8.46331	1.27218	3.44e-05	0.000752524	up	pink	pink	M4
APOC1	mRNA	98.1021	1.31001	3.45e-05	0.000753647	up	tan	tan	M15
NUMBL	mRNA	800.586	-0.49899	3.48e-05	0.00075913	down	green	pink	M4
LGALS3BP	mRNA	395.757	1.00078	3.53e-05	0.000768954	up	lightgreen	tan	M15
EFNA1	mRNA	117.735	1.1003	3.54e-05	0.000770049	up	lightgreen	tan	M15
PCDHA12	mRNA	5.95069	-1.33413	3.56e-05	0.000773314	down	purple	darkred	M3
TMEM200C	mRNA	149.56	-0.666664	3.57e-05	0.0007744	down	lightyellow	darkred	M3
TRIM46	mRNA	324.28	-0.582944	3.62e-05	0.000783053	down	lightyellow	darkred	M3
PTPRF	mRNA	1538.88	-0.603423	3.69e-05	0.000797081	down	green	pink	M4
ANLN	mRNA	260.189	1.59303	3.69e-05	0.000795971	up	red	red	M8
PANX1	mRNA	86.6761	-0.760382	3.7e-05	0.000797018	down	skyblue	darkred	M3
ZGLP1	mRNA	30.901	0.84751	3.7e-05	0.000795911	up	salmon	lightsteelblue1	M6
MGAT4B	mRNA	601.872	-0.453554	3.75e-05	0.000805548	down	darkred	darkred	M3
PODXL2	mRNA	897.762	-0.628762	3.79e-05	0.000813013	down	NA	NA	NA
ARRDC2	mRNA	229.896	0.824305	3.79e-05	0.000811888	up	red	red	M8
CYP39A1	mRNA	5.33223	1.31782	3.79e-05	0.000810767	up	yellow	lightsteelblue1	M6
ARF3	mRNA	3376.53	-0.491625	3.82e-05	0.000816057	down	NA	NA	NA
MEGF10	mRNA	137.587	0.803018	3.82e-05	0.000814933	up	lightsteelblue1	lightsteelblue1	M6
NFATC1	mRNA	28.7926	0.984524	3.85e-05	0.000820204	up	lightgreen	tan	M15
SLC35C1	mRNA	154.395	-0.596583	3.86e-05	0.000821204	down	darkred	darkred	M3
AVEN	mRNA	43.5732	0.462257	3.86e-05	0.000820078	up	NA	NA	NA
FAM219B	mRNA	152.338	-0.434824	3.87e-05	0.000821076	down	darkred	darkred	M3
CCNA1	mRNA	94.7525	-0.668422	3.87e-05	0.000819953	down	green	pink	M4
KIAA1755	mRNA	135.288	1.07807	3.89e-05	0.000823064	up	red	red	M8
C2CD2	mRNA	192.182	0.567193	3.89e-05	0.000821942	up	yellow	lightsteelblue1	M6
SLC25A43	mRNA	29.3097	0.695109	3.9e-05	0.000822932	up	darkgreen	tan	M15
CELSR2	mRNA	2394.05	-0.636456	3.94e-05	0.000830241	down	green	pink	M4
L1CAM	mRNA	1898.71	-0.758093	3.96e-05	0.000833322	down	green	pink	M4
RERG	mRNA	86.5715	0.848134	4e-05	0.000840597	up	lightcyan	lightcyan	M10
PCDHAC2	mRNA	86.4361	-1.08521	4.02e-05	0.000843655	down	darkred	darkred	M3
GNA13	mRNA	220.94	0.732857	4.04e-05	0.000846705	up	darkgreen	tan	M15
SCIN	mRNA	27.4543	1.58652	4.04e-05	0.000845561	up	tan	tan	M15
TMIGD3	mRNA	46.0414	1.21732	4.05e-05	0.00084651	up	tan	tan	M15
TMEM38B	mRNA	35.3896	0.696832	4.05e-05	0.000845369	up	lightsteelblue1	lightsteelblue1	M6
DLG5	mRNA	301.68	-0.759717	4.07e-05	0.000848401	down	royalblue	darkred	M3
CADM3	mRNA	2276.91	-0.714013	4.08e-05	0.000849342	down	green	pink	M4
ACSF2	mRNA	79.809	0.715784	4.09e-05	0.000849141	up	pink	pink	M4
TUBB3	mRNA	35.8623	-1.11564	4.09e-05	0.000848004	down	royalblue	darkred	M3
ELF1	mRNA	52.2223	0.769492	4.11e-05	0.000851012	up	darkgreen	tan	M15
RIIAD1	mRNA	34.2976	-0.652251	4.11e-05	0.000849876	down	lightyellow	darkred	M3
IZUMO4	mRNA	90.9647	0.811246	4.15e-05	0.000857003	up	yellow	lightsteelblue1	M6
POLD4	mRNA	28.9558	0.555973	4.18e-05	0.000862048	up	tan	tan	M15
TMEM219	mRNA	484.372	0.580097	4.19e-05	0.000862962	up	NA	NA	NA
ATG3	mRNA	200.613	0.427597	4.19e-05	0.000861816	up	NA	NA	NA
IGFBP2	mRNA	195.443	-0.780031	4.2e-05	0.000862727	down	lightyellow	darkred	M3
GSDMD	mRNA	96.2636	0.938537	4.21e-05	0.000863635	up	magenta	tan	M15
GAB3	mRNA	20.9646	0.976017	4.22e-05	0.000864542	up	white	white	M12
AFF3	mRNA	332.223	-0.651724	4.23e-05	0.000865446	down	purple	darkred	M3
PYCARD	mRNA	13.6281	1.09327	4.25e-05	0.000868391	up	tan	tan	M15
PRMT5	mRNA	128.182	-0.419568	4.26e-05	0.000869287	down	NA	NA	NA
POLR3A	mRNA	362.515	-0.481573	4.3e-05	0.000876295	down	blue	pink	M4
KLF7	mRNA	250.355	-0.705695	4.31e-05	0.000877178	down	sienna3	darkred	M3
ABHD14B	mRNA	90.8447	0.587162	4.37e-05	0.000888223	up	pink	pink	M4
DCHS1	mRNA	302.996	-0.943005	4.38e-05	0.000889088	down	royalblue	darkred	M3
CCN3	mRNA	200.505	-0.910289	4.41e-05	0.000894006	down	green	pink	M4
DLGAP4	mRNA	1167.54	-0.50777	4.42e-05	0.000894862	down	lightyellow	darkred	M3
CASP7	mRNA	52.7789	1.09798	4.43e-05	0.000895716	up	lightgreen	tan	M15
ZFAND6	mRNA	218.627	0.414236	4.44e-05	0.000896567	up	NA	NA	NA
LPCAT1	mRNA	546.479	-0.609134	4.45e-05	0.000897417	down	NA	NA	NA
C1orf216	mRNA	1120.54	-0.602471	4.46e-05	0.000898264	down	blue	pink	M4
DNAJC11	mRNA	214.902	-0.42513	4.46e-05	0.000897097	down	NA	NA	NA
NOL3	mRNA	115.923	0.594346	4.46e-05	0.000895934	up	red	red	M8
DPP7	mRNA	756.727	0.557018	4.49e-05	0.000900792	up	lightgreen	tan	M15
IL12RB2	mRNA	56.6519	-0.944856	4.49e-05	0.000899626	down	green	pink	M4
RTN1	mRNA	6701.28	-0.632031	4.51e-05	0.000902466	down	green	pink	M4
PAIP2B	mRNA	232.045	1.13319	4.51e-05	0.000901302	up	red	red	M8
GINM1	mRNA	127.514	0.441477	4.53e-05	0.000904132	up	lightsteelblue1	lightsteelblue1	M6
ATPSCKMT	mRNA	58.7139	0.418615	4.54e-05	0.000904962	up	NA	NA	NA
SLIT2	mRNA	332.12	-0.642527	4.57e-05	0.000909771	down	pink	pink	M4
MRPL51	mRNA	311.493	0.469497	4.57e-05	0.000908603	up	NA	NA	NA
RBM24	mRNA	90.7367	-0.722802	4.57e-05	0.000907438	down	sienna3	darkred	M3
CCDC61	mRNA	47.6744	0.425701	4.64e-05	0.000918981	up	NA	NA	NA
RNF19B	mRNA	188.556	-0.477265	4.65e-05	0.000919785	down	darkred	darkred	M3
TMEM8B	mRNA	907.701	-0.563897	4.65e-05	0.000918612	down	green	pink	M4
HDDC2	mRNA	382.629	0.561594	4.67e-05	0.000921388	up	NA	NA	NA
SDHAF2	mRNA	39.1642	0.539898	4.68e-05	0.000922186	up	lightgreen	tan	M15
CHAMP1	mRNA	111.261	-0.444236	4.69e-05	0.000922982	down	NA	NA	NA
BHMT2	mRNA	29.2062	1.0981	4.71e-05	0.000925742	up	purple	darkred	M3
ALDH2	mRNA	1336.72	0.765094	4.8e-05	0.000941043	up	lightcyan	lightcyan	M10
RHBDL2	mRNA	18.2109	0.977712	4.8e-05	0.000939853	up	red	red	M8
TRIM32	mRNA	119.72	-0.51638	4.84e-05	0.000946489	down	darkred	darkred	M3
NRG1	mRNA	100.229	-0.872218	4.84e-05	0.000945295	down	purple	darkred	M3
GPR35	mRNA	23.5989	0.708229	4.84e-05	0.000944105	up	yellow	lightsteelblue1	M6
XPR1	mRNA	368.468	-0.763556	4.87e-05	0.000948762	down	sienna3	darkred	M3
ADIPOR2	mRNA	487.019	0.660489	4.9e-05	0.000953407	up	red	red	M8
RBP7	mRNA	13.7347	1.67098	4.9e-05	0.000952211	up	red	red	M8
RBMS1	mRNA	108.373	0.68582	4.97e-05	0.000963396	up	turquoise	lightsteelblue1	M6
TLCD3B	mRNA	439.858	-0.752673	5.04e-05	0.000975744	down	green	pink	M4
VSX1	mRNA	12.6011	0.869798	5.05e-05	0.000976459	up	darkred	darkred	M3
HACD4	mRNA	23.6875	0.708595	5.06e-05	0.000977173	up	turquoise	lightsteelblue1	M6
RUNDC1	mRNA	248.817	-0.426664	5.07e-05	0.000977885	down	NA	NA	NA
PADI2	mRNA	619.007	0.992257	5.11e-05	0.000984374	up	red	red	M8
TMED5	mRNA	162.258	0.48975	5.12e-05	0.000985075	up	NA	NA	NA
GLRA2	mRNA	68.9068	-1.07722	5.14e-05	0.000987696	down	purple	darkred	M3
C2orf66	mRNA	4.29355	1.2557	5.15e-05	0.000988392	up	NA	NA	NA
ODR4	mRNA	76.7713	0.646083	5.17e-05	0.000991002	up	turquoise	lightsteelblue1	M6
KIAA0319	mRNA	342.948	-0.606273	5.19e-05	0.000993606	down	NA	NA	NA
LLGL2	mRNA	43.842	0.751063	5.19e-05	0.000992379	up	red	red	M8
MYBPC1	mRNA	176.039	1.03233	5.2e-05	0.000993065	up	cyan	darkred	M3
PCDHGB5	mRNA	30.5782	-0.866522	5.2e-05	0.000991842	down	royalblue	darkred	M3
MTIF3	mRNA	139.257	0.461503	5.22e-05	0.000994432	up	turquoise	lightsteelblue1	M6
PCDHGA6	mRNA	33.117	-0.843985	5.22e-05	0.000993211	down	royalblue	darkred	M3
CDH13	mRNA	299.122	-0.980824	5.23e-05	0.000993893	down	darkred	darkred	M3
PMP22	mRNA	442.477	0.955404	5.25e-05	0.000996471	up	red	red	M8
TMEM127	mRNA	750.39	-0.412912	5.26e-05	0.000997147	down	NA	NA	NA
PPP1R1B	mRNA	1497.26	1.10366	5.28e-05	0.000999714	up	cyan	darkred	M3
SCP2	mRNA	355.874	0.390881	5.29e-05	0.00100038	up	NA	NA	NA
GJC2	mRNA	98.8602	1.22635	5.29e-05	0.000999165	up	red	red	M8
DNAH17	mRNA	55.3162	1.08828	5.31e-05	0.00100172	up	red	red	M8
GIMAP4	mRNA	66.4853	0.874383	5.33e-05	0.00100427	up	white	white	M12
LRRC1	mRNA	34.2237	0.85789	5.35e-05	0.00100681	up	red	red	M8
PCDHGB3	mRNA	9.27189	-1.19613	5.35e-05	0.00100559	down	royalblue	darkred	M3
SRI	mRNA	754.276	0.58827	5.36e-05	0.00100625	up	lightcyan	lightcyan	M10
CTSH	mRNA	278.567	0.785944	5.36e-05	0.00100503	up	pink	pink	M4
PRR5L	mRNA	42.3505	0.969907	5.36e-05	0.00100382	up	red	red	M8
ACTL6A	mRNA	33.2758	0.791999	5.38e-05	0.00100635	up	darkgreen	tan	M15
CTNNAL1	mRNA	85.5615	0.844238	5.41e-05	0.00100952	up	turquoise	lightsteelblue1	M6
RNASET2	mRNA	209.898	0.708565	5.43e-05	0.00101203	up	tan	tan	M15
DLX2	mRNA	22.035	-0.904171	5.44e-05	0.00101268	down	royalblue	darkred	M3
WHRN	mRNA	206.564	0.923994	5.53e-05	0.00102819	up	red	red	M8
AGTRAP	mRNA	67.6039	0.994751	5.56e-05	0.00103253	up	lightgreen	tan	M15
MEF2C	mRNA	2912.33	-0.742125	5.59e-05	0.00103686	down	purple	darkred	M3
SEPTIN6	mRNA	345.551	-0.493844	5.59e-05	0.00103562	down	purple	darkred	M3
FAM167B	mRNA	9.02653	1.48325	5.62e-05	0.00103994	up	grey60	grey60	M14
TRIM56	mRNA	125.56	0.897675	5.64e-05	0.00104239	up	lightgreen	tan	M15
COL16A1	mRNA	556.722	0.74918	5.65e-05	0.00104299	up	red	red	M8
FCGR3A	mRNA	128	1.47274	5.72e-05	0.00105466	up	tan	tan	M15
COL9A2	mRNA	339.216	0.943438	5.74e-05	0.00105458	up	red	red	M8
ATRN	mRNA	809.432	-0.446225	5.76e-05	0.001057	down	skyblue	darkred	M3
DGKD	mRNA	350.678	-0.733911	5.76e-05	0.00105575	down	royalblue	darkred	M3
KANK1	mRNA	296.583	0.559703	5.82e-05	0.00106549	up	yellowgreen	lightcyan	M10
BARX2	mRNA	14.189	-1.54756	5.82e-05	0.00106423	down	purple	darkred	M3
MSLN	mRNA	9.18657	1.34459	5.84e-05	0.00106663	up	tan	tan	M15
DLC1	mRNA	250.788	0.502129	5.9e-05	0.00107632	up	darkgreen	tan	M15
STYX	mRNA	44.0928	0.52294	5.91e-05	0.00107687	up	turquoise	lightsteelblue1	M6
PRAM1	mRNA	26.2363	0.981183	5.94e-05	0.00108107	up	tan	tan	M15
PGGT1B	mRNA	65.384	0.480273	5.95e-05	0.00108161	up	NA	NA	NA
PPP2R1B	mRNA	109.225	0.570118	5.99e-05	0.00108761	up	darkgreen	tan	M15
WNK2	mRNA	981.333	-0.598264	6e-05	0.00108815	down	green	pink	M4
CCDC154	mRNA	21.0787	0.893778	6.01e-05	0.00108869	up	salmon	lightsteelblue1	M6
CDK5R2	mRNA	1159.74	-0.804441	6.03e-05	0.00109104	down	green	pink	M4
EHHADH	mRNA	24.0782	0.608784	6.07e-05	0.00109699	up	lightsteelblue1	lightsteelblue1	M6
INCA1	mRNA	28.8581	-0.456019	6.08e-05	0.00109752	down	NA	NA	NA
DEF6	mRNA	35.6938	0.903253	6.09e-05	0.00109804	up	tan	tan	M15
FJX1	mRNA	144.162	-0.665316	6.1e-05	0.00109857	down	lightyellow	darkred	M3
DNAJC1	mRNA	55.4526	0.550139	6.15e-05	0.001105	up	darkgreen	tan	M15
VWA1	mRNA	362.138	1.08355	6.21e-05	0.0011132	up	red	red	M8
LPIN3	mRNA	36.2961	1.0843	6.24e-05	0.00111728	up	lightgreen	tan	M15
AZGP1	mRNA	27.4595	1.77849	6.26e-05	0.00111957	up	red	red	M8
NEUROD6	mRNA	311.707	-0.998869	6.29e-05	0.00112235	down	green	pink	M4
FAM78B	mRNA	161.225	-0.562598	6.44e-05	0.00114779	down	NA	NA	NA
PLEK	mRNA	35.2721	1.06917	6.44e-05	0.00114647	up	tan	tan	M15
PAFAH2	mRNA	38.5234	0.508658	6.45e-05	0.00114693	up	lightgreen	tan	M15
NFATC2	mRNA	25.2405	0.80245	6.45e-05	0.00114562	up	tan	tan	M15
LHFPL4	mRNA	605.384	-0.579733	6.48e-05	0.00114963	down	green	pink	M4
XYLT1	mRNA	372.814	-0.576714	6.49e-05	0.00115008	down	green	pink	M4
MYL12A	mRNA	175.898	1.0022	6.52e-05	0.00115408	up	magenta	tan	M15
PCDHA9	mRNA	6.15634	-1.28431	6.52e-05	0.00115276	down	purple	darkred	M3
TRIP6	mRNA	139.283	0.816946	6.55e-05	0.00115674	up	lightgreen	tan	M15
PSTPIP1	mRNA	12.8754	0.941487	6.58e-05	0.00116072	up	pink	pink	M4
P4HA1	mRNA	131.468	0.806719	6.59e-05	0.00116116	up	darkgreen	tan	M15
PDCD4	mRNA	156.612	0.413755	6.6e-05	0.0011616	up	NA	NA	NA
RNF114	mRNA	292.927	0.415662	6.64e-05	0.00116731	up	NA	NA	NA
MYO1D	mRNA	138.642	0.930322	6.65e-05	0.00116775	up	red	red	M8
USP54	mRNA	360.947	0.708469	6.68e-05	0.00117036	up	red	red	M8
FAM118A	mRNA	127.545	0.558795	6.7e-05	0.00117254	up	salmon	lightsteelblue1	M6
STMN1	mRNA	5728.69	-0.509798	6.75e-05	0.00117995	down	purple	darkred	M3
H4C5	mRNA	6.69128	1.42973	6.78e-05	0.00118386	up	red	red	M8
SWI5	mRNA	70.5266	0.54619	6.8e-05	0.00118602	up	NA	NA	NA
PCDHGA7	mRNA	14.7833	-0.89393	6.85e-05	0.0011934	down	royalblue	darkred	M3
GPNMB	mRNA	191.201	1.22219	6.86e-05	0.00119379	up	purple	darkred	M3
NTSR2	mRNA	144.348	1.04807	6.92e-05	0.00119885	up	lightcyan	lightcyan	M10
TRPS1	mRNA	81.0621	0.642253	6.97e-05	0.00120616	up	darkgreen	tan	M15
EFCAB14	mRNA	486.227	0.472275	6.98e-05	0.00120654	up	lightgreen	tan	M15
FAXDC2	mRNA	324.588	0.777269	7.04e-05	0.00121556	up	red	red	M8
FMO4	mRNA	7.10299	1.01341	7.05e-05	0.00121593	up	green	pink	M4
GSN	mRNA	1203.66	1.00281	7.13e-05	0.00122699	up	red	red	M8
SBDS	mRNA	456.684	0.380981	7.17e-05	0.00123251	up	NA	NA	NA
SEPTIN2	mRNA	1301.5	0.549611	7.18e-05	0.00123286	up	darkgreen	tan	M15
ASIC2	mRNA	210.562	-0.694782	7.18e-05	0.00123149	down	green	pink	M4
FP565260.3	mRNA	6.1398	1.82755	7.18e-05	0.00123013	up	red	red	M8
MT-CYB	mRNA	101559	1.14887	7.2e-05	0.00123219	up	cyan	darkred	M3
RIOK2	mRNA	62.4079	0.410311	7.21e-05	0.00123254	up	NA	NA	NA
ZNF524	mRNA	58.3629	0.538705	7.21e-05	0.00123119	up	saddlebrown	saddlebrown	M9
TP53INP2	mRNA	1461.65	0.967927	7.22e-05	0.00123153	up	red	red	M8
NETO2	mRNA	343.293	-0.695061	7.22e-05	0.00123018	down	purple	darkred	M3
TSPAN15	mRNA	122.225	1.11696	7.22e-05	0.00122883	up	red	red	M8
HIGD1B	mRNA	38.5472	0.745643	7.3e-05	0.00124108	up	cyan	darkred	M3
ZNF445	mRNA	270.202	-0.484505	7.31e-05	0.00124142	down	sienna3	darkred	M3
CYP26A1	mRNA	14.0774	-1.50279	7.31e-05	0.00124006	down	purple	darkred	M3
POLR2J	mRNA	149.172	0.497819	7.33e-05	0.00124209	up	NA	NA	NA
SCX	mRNA	19.9728	0.974875	7.33e-05	0.00124073	up	salmon	lightsteelblue1	M6
PTP4A2	mRNA	950.909	0.556884	7.42e-05	0.0012546	up	NA	NA	NA
STK3	mRNA	36.2678	0.705453	7.45e-05	0.00125829	up	lightgreen	tan	M15
PCDHA11	mRNA	19.7588	-1.08879	7.49e-05	0.00126367	down	darkred	darkred	M3
SLC23A2	mRNA	1056.82	-0.3792	7.5e-05	0.00126398	down	darkred	darkred	M3
MBNL3	mRNA	11.7354	0.998478	7.51e-05	0.00126429	up	green	pink	M4
PBX1	mRNA	746.807	-0.556158	7.55e-05	0.00126965	down	purple	darkred	M3
MAML2	mRNA	55.6512	0.696909	7.55e-05	0.00126827	up	darkgreen	tan	M15
TENM4	mRNA	347.678	-0.665353	7.56e-05	0.00126857	down	purple	darkred	M3
MECOM	mRNA	47.8387	1.02195	7.56e-05	0.0012672	up	white	white	M12
MT-ND5	mRNA	44012.7	1.15308	7.61e-05	0.00127283	up	cyan	darkred	M3
FHOD3	mRNA	288.804	-0.656404	7.65e-05	0.00127814	down	darkred	darkred	M3
VAV2	mRNA	258.731	-0.696835	7.65e-05	0.00127676	down	royalblue	darkred	M3
SLC25A44	mRNA	541.165	-0.443582	7.76e-05	0.00129233	down	blue	pink	M4
SLC45A3	mRNA	65.5992	1.4342	7.78e-05	0.00129427	up	red	red	M8
WDR5B	mRNA	17.9764	0.551836	7.78e-05	0.00129288	up	yellow	lightsteelblue1	M6
TMEM63A	mRNA	348.22	1.22161	7.79e-05	0.00129316	up	red	red	M8
FAM178B	mRNA	20.8506	1.29793	7.81e-05	0.00129509	up	red	red	M8
SHKBP1	mRNA	121.305	0.58707	7.87e-05	0.00130086	up	lightgreen	tan	M15
PTPRS	mRNA	1205.66	-0.679031	7.9e-05	0.00130443	down	darkred	darkred	M3
SPTB	mRNA	335.539	-0.911774	7.9e-05	0.00130304	down	green	pink	M4
IFRD1	mRNA	71.6134	0.625679	7.91e-05	0.0013033	up	yellow	lightsteelblue1	M6
SLC44A1	mRNA	628.407	0.888446	7.94e-05	0.00130685	up	red	red	M8
OSBPL7	mRNA	209.54	0.407939	7.97e-05	0.0013104	up	salmon	lightsteelblue1	M6
DLX1	mRNA	195.626	-1.01914	8.07e-05	0.00132263	down	purple	darkred	M3
DHX34	mRNA	168.747	0.474516	8.08e-05	0.00132147	up	salmon	lightsteelblue1	M6
GRM7	mRNA	165.658	-0.713857	8.11e-05	0.00132498	down	purple	darkred	M3
STK17B	mRNA	45.9962	0.946138	8.12e-05	0.00132521	up	yellowgreen	lightcyan	M10
ARID1A	mRNA	582.439	-0.434377	8.15e-05	0.00132871	down	NA	NA	NA
TMC8	mRNA	38.9382	0.961171	8.17e-05	0.00132917	up	tan	tan	M15
NKAIN2	mRNA	240.721	-0.774953	8.28e-05	0.00134565	down	sienna3	darkred	M3
REST	mRNA	37.681	0.855465	8.3e-05	0.00134749	up	darkgreen	tan	M15
SETD1B	mRNA	226.155	-0.387683	8.31e-05	0.0013477	down	NA	NA	NA
WNT4	mRNA	38.6058	-1.0206	8.31e-05	0.00134629	down	royalblue	darkred	M3
ACOX2	mRNA	28.5996	0.882732	8.31e-05	0.00134488	up	pink	pink	M4
MYRF	mRNA	705.047	1.53474	8.36e-05	0.00135156	up	red	red	M8
YWHAG	mRNA	7589.99	-0.521983	8.52e-05	0.00137599	down	blue	pink	M4
NUPR1	mRNA	22.7493	1.16738	8.57e-05	0.00138263	up	purple	darkred	M3
MCM4	mRNA	207.078	-0.428227	8.61e-05	0.00138763	down	skyblue	darkred	M3
FAM53B	mRNA	289.04	0.595969	8.62e-05	0.0013878	up	red	red	M8
ARPC1B	mRNA	3.6135	1.18048	8.63e-05	0.00138797	up	NA	NA	NA
HTATIP2	mRNA	86.2308	0.611321	8.65e-05	0.00138974	up	red	red	M8
TMEM74	mRNA	80.6736	-0.651171	8.66e-05	0.00138991	down	purple	darkred	M3
PCDHGA5	mRNA	37.9996	-0.949175	8.66e-05	0.00138847	down	lightyellow	darkred	M3
CAMSAP3	mRNA	390.804	-0.662857	8.67e-05	0.00138864	down	lightyellow	darkred	M3
TNS2	mRNA	577.028	0.654056	8.69e-05	0.0013904	up	yellow	lightsteelblue1	M6
RNF135	mRNA	29.7027	0.777389	8.69e-05	0.00138897	up	tan	tan	M15
SYT13	mRNA	1299.29	-0.65597	8.7e-05	0.00138913	down	green	pink	M4
PLA2G4C	mRNA	186.881	0.56442	8.72e-05	0.00139089	up	red	red	M8
LEPROT	mRNA	196.99	0.619939	8.73e-05	0.00139105	up	darkgreen	tan	M15
SLC8B1	mRNA	123.167	0.563806	8.74e-05	0.00139121	up	salmon	lightsteelblue1	M6
PNRC2	mRNA	247.189	0.388318	8.75e-05	0.00139138	up	turquoise	lightsteelblue1	M6
ZBTB46	mRNA	128.126	-0.594301	8.78e-05	0.00139471	down	lightyellow	darkred	M3
MRPL41	mRNA	553.834	0.666457	8.8e-05	0.00139646	up	cyan	darkred	M3
TST	mRNA	102.152	0.754478	8.81e-05	0.00139661	up	lightcyan	lightcyan	M10
OSBPL9	mRNA	212.062	0.517178	8.82e-05	0.00139677	up	turquoise	lightsteelblue1	M6
MOBP	mRNA	1367.57	1.68815	8.83e-05	0.00139693	up	red	red	M8
SLC1A7	mRNA	17.813	1.33521	8.83e-05	0.0013955	up	lightgreen	tan	M15
TACR2	mRNA	15.4411	-0.671837	8.83e-05	0.00139408	down	blue	pink	M4
AIMP1	mRNA	154.386	0.462965	8.85e-05	0.00139581	up	NA	NA	NA
ATP2A2	mRNA	3940.25	-0.44709	8.91e-05	0.00140385	down	blue	pink	M4
CA12	mRNA	40.8702	1.34331	8.92e-05	0.00140257	up	blue	pink	M4
FXR1	mRNA	454.196	0.48037	9.08e-05	0.00142483	up	NA	NA	NA
ACADS	mRNA	97.0414	0.651248	9.12e-05	0.00142966	up	purple	darkred	M3
GABRA3	mRNA	371.559	-0.7301	9.18e-05	0.00143761	down	blue	pink	M4
TECPR1	mRNA	693.634	-0.37911	9.22e-05	0.00144242	down	blue	pink	M4
FLG	mRNA	15.875	-1.17861	9.24e-05	0.00144409	down	purple	darkred	M3
NUDCD3	mRNA	2097.7	-0.522413	9.26e-05	0.00144575	down	blue	pink	M4
RSPO4	mRNA	17.5356	0.72711	9.26e-05	0.0014443	up	yellow	lightsteelblue1	M6
SAFB2	mRNA	545.377	0.410279	9.34e-05	0.00145531	up	salmon	lightsteelblue1	M6
SLC46A3	mRNA	70.2056	0.569556	9.36e-05	0.00145696	up	turquoise	lightsteelblue1	M6
SLITRK5	mRNA	429.01	-0.603359	9.38e-05	0.00145861	down	blue	pink	M4
SDF2L1	mRNA	59.0739	0.858548	9.39e-05	0.0014587	up	pink	pink	M4
PRDX6	mRNA	778.604	0.594494	9.4e-05	0.00145879	up	purple	darkred	M3
TMEM108	mRNA	215.193	-0.589344	9.42e-05	0.00146043	down	NA	NA	NA
SHROOM4	mRNA	87.7745	0.899585	9.46e-05	0.0014637	up	red	red	M8
PRDM10	mRNA	101.371	-0.492257	9.49e-05	0.00146688	down	cyan	darkred	M3
KLHL14	mRNA	44.1763	-1.19108	9.53e-05	0.00147159	down	purple	darkred	M3
SRP9	mRNA	708.552	0.378625	9.55e-05	0.00147321	up	NA	NA	NA
NSG1	mRNA	601.397	-0.741243	9.55e-05	0.00147174	down	green	pink	M4
EVI2A	mRNA	78.1263	1.43402	9.56e-05	0.00147182	up	red	red	M8
TMA7	mRNA	126.667	0.589607	9.66e-05	0.00148574	up	green	pink	M4
TCIRG1	mRNA	115.159	1.0869	9.66e-05	0.00148427	up	tan	tan	M15
TPP1	mRNA	725.316	0.646253	9.76e-05	0.00149814	up	lightgreen	tan	M15
ST3GAL1	mRNA	253.702	-0.53828	9.76e-05	0.00149666	down	royalblue	darkred	M3
SERPINF2	mRNA	12.2713	0.860606	9.81e-05	0.00150284	up	yellow	lightsteelblue1	M6
ZFP64	mRNA	102.671	-0.427633	9.83e-05	0.00150442	down	darkred	darkred	M3
KCNK6	mRNA	25.4767	0.724236	9.88e-05	0.00151058	up	tan	tan	M15
CHORDC1	mRNA	259.35	0.711835	9.89e-05	0.00151062	up	turquoise	lightsteelblue1	M6
DSE	mRNA	51.9745	0.733974	9.89e-05	0.00150913	up	darkgrey	tan	M15
CYP11A1	mRNA	11.6563	1.13803	0.000100193	0.00152585	up	purple	darkred	M3
ARMH4	mRNA	82.9333	-0.780236	0.000100215	0.00152469	down	purple	darkred	M3
RAD51B	mRNA	7.38873	0.751835	0.000100235	0.00152349	up	NA	NA	NA
KCNC3	mRNA	535.022	-0.645145	0.000100601	0.00152756	down	blue	pink	M4
DBNDD2	mRNA	78.7662	1.15747	0.000100743	0.00152822	up	red	red	M8
VANGL2	mRNA	155.782	-1.02911	0.000100845	0.00152827	down	royalblue	darkred	M3
KLHL35	mRNA	68.2495	-0.699517	0.000100877	0.00152726	down	royalblue	darkred	M3
ALDH3B1	mRNA	25.1418	0.878823	0.000101419	0.00153396	up	pink	pink	M4
MLXIPL	mRNA	236.67	0.824994	0.0001018	0.00153822	up	lightyellow	darkred	M3
PCDHB3	mRNA	11.9995	-0.631266	0.000101923	0.00153858	down	green	pink	M4
CUTC	mRNA	72.4957	0.428858	0.000102471	0.00154535	up	red	red	M8
AMPD3	mRNA	120.285	0.663077	0.00010276	0.0015482	up	red	red	M8
PLOD1	mRNA	365.831	0.696923	0.00010359	0.00155919	up	lightgreen	tan	M15
NEK9	mRNA	345.225	0.395211	0.000103632	0.0015583	up	yellow	lightsteelblue1	M6
CD22	mRNA	139.459	1.81406	0.000103875	0.00156044	up	red	red	M8
SLA	mRNA	142.127	-1.37899	0.000104296	0.00156525	down	skyblue3	plum1	M13
STAG2	mRNA	254.848	0.50276	0.000104627	0.0015687	up	turquoise	lightsteelblue1	M6
C1orf198	mRNA	471.184	0.836661	0.000105329	0.00157465	up	red	red	M8
LTBR	mRNA	77.4675	0.956174	0.000106156	0.00158548	up	magenta	tan	M15
MYL3	mRNA	17.0207	0.821821	0.000106466	0.00158858	up	cyan	darkred	M3
NCOA6	mRNA	446.582	-0.454559	0.000106976	0.00159465	down	NA	NA	NA
MGME1	mRNA	37.1254	0.626088	0.00010728	0.00159765	up	darkgreen	tan	M15
H2AJ	mRNA	60.0374	0.848905	0.000107302	0.00159644	up	lightgreen	tan	M15
C2orf16	mRNA	27.1951	-0.612026	0.000107465	0.00159733	down	pink	pink	M4
BCL7A	mRNA	393.287	-0.434749	0.000108243	0.00160735	down	NA	NA	NA
SLCO1A2	mRNA	251.89	1.26317	0.000108318	0.00160692	up	red	red	M8
SPTAN1	mRNA	7814.34	-0.444983	0.000108552	0.00160885	down	NA	NA	NA
GAP43	mRNA	3245.14	-0.557983	0.000108631	0.00160849	down	green	pink	M4
FYCO1	mRNA	86.3478	0.753884	0.00010866	0.00160738	up	green	pink	M4
APIP	mRNA	66.9006	0.529615	0.000110123	0.00162591	up	lightsteelblue1	lightsteelblue1	M6
LYPLAL1	mRNA	77.4749	0.455098	0.000110532	0.00162885	up	turquoise	lightsteelblue1	M6
FAM83F	mRNA	12.1293	-1.23401	0.000110901	0.00163273	down	purple	darkred	M3
MYO5B	mRNA	56.5438	-0.83889	0.000111335	0.00163757	down	purple	darkred	M3
GSK3B	mRNA	638.65	-0.437148	0.00011195	0.00164505	down	pink	pink	M4
ANGPTL1	mRNA	11.7905	1.04044	0.000111962	0.00164367	up	turquoise	lightsteelblue1	M6
NEK3	mRNA	57.1735	0.893927	0.000112506	0.00165009	up	yellow	lightsteelblue1	M6
UST	mRNA	166.723	-0.684097	0.000112612	0.00165008	down	purple	darkred	M3
PLPP2	mRNA	91.9516	1.32682	0.000112762	0.00165072	up	red	red	M8
COA7	mRNA	178.614	-0.429697	0.000113315	0.00165724	down	cyan	darkred	M3
LPAR3	mRNA	14.1989	1.78365	0.000113523	0.00165872	up	purple	darkred	M3
NADSYN1	mRNA	237.553	0.451534	0.000113782	0.00166094	up	salmon	lightsteelblue1	M6
NKIRAS2	mRNA	182.314	-0.700968	0.00011401	0.00166113	down	royalblue	darkred	M3
FBXL18	mRNA	201.115	-0.653537	0.000114143	0.00166151	down	blue	pink	M4
MGARP	mRNA	7.38742	0.901299	0.000115003	0.00167246	up	yellow	lightsteelblue1	M6
METRN	mRNA	719.214	0.793322	0.000115005	0.00167092	up	cyan	darkred	M3
CFL2	mRNA	300.34	0.684142	0.000115317	0.00167388	up	red	red	M8
KLK6	mRNA	127.003	2.01312	0.00011626	0.00168599	up	red	red	M8
SPINT2	mRNA	168.84	-0.546507	0.000116817	0.00169248	down	blue	pink	M4
NFATC4	mRNA	128.854	0.839659	0.00011697	0.00169311	up	pink	pink	M4
H4-16	mRNA	8.62097	-0.663718	0.000116989	0.00169181	down	purple	darkred	M3
CELSR3	mRNA	547.249	-0.585215	0.000117225	0.00169364	down	lightyellow	darkred	M3
ESPN	mRNA	4.45882	1.10311	0.000118394	0.00170893	up	yellow	lightsteelblue1	M6
TRO	mRNA	658.356	-0.417823	0.000118507	0.00170897	down	NA	NA	NA
MT1F	mRNA	101.208	1.03644	0.000119037	0.00171502	up	cyan	darkred	M3
STK31	mRNA	20.7732	-1.53096	0.000119451	0.00171938	down	royalblue	darkred	M3
PLEKHG1	mRNA	109.274	0.612062	0.000121031	0.00173728	up	darkgreen	tan	M15
C2orf88	mRNA	33.9023	0.790272	0.000121635	0.00174111	up	red	red	M8
CACNA1E	mRNA	890.965	-0.661842	0.000121882	0.00174304	down	green	pink	M4
NECAP1	mRNA	782.374	-0.395367	0.000121884	0.00174146	down	NA	NA	NA
CYP4V2	mRNA	138.284	0.595608	0.000122033	0.00174198	up	turquoise	lightsteelblue1	M6
TENM3	mRNA	409.013	-0.786008	0.000122868	0.00175228	down	green	pink	M4
PNPLA2	mRNA	244.173	0.461521	0.000123783	0.00176371	up	saddlebrown	saddlebrown	M9
NENF	mRNA	361.241	0.638724	0.000123983	0.00176493	up	NA	NA	NA
CSRP1	mRNA	2812.75	0.847296	0.000124527	0.00177105	up	lightcyan	lightcyan	M10
ACRBP	mRNA	6.0123	0.966324	0.000124606	0.00177055	up	darkgreen	tan	M15
PENK	mRNA	117.565	-1.28634	0.000124928	0.0017735	down	purple	darkred	M3
PTPN7	mRNA	4.08159	1.84321	0.000124976	0.00177255	up	blue	pink	M4
KMT2D	mRNA	700.454	-0.499107	0.000125116	0.00177291	down	darkred	darkred	M3
ICE2	mRNA	97.7741	0.487659	0.00012553	0.00177716	up	turquoise	lightsteelblue1	M6
CCDC32	mRNA	68.5359	-0.38005	0.000125546	0.00177576	down	NA	NA	NA
MAL	mRNA	367.441	1.51056	0.000125605	0.00177497	up	red	red	M8
TBL1X	mRNA	173.708	0.658608	0.000126393	0.00178448	up	lightgreen	tan	M15
PAPOLA	mRNA	612.188	0.422676	0.000126852	0.00178933	up	NA	NA	NA
SHISA9	mRNA	364.118	-0.626242	0.000127189	0.00179245	down	green	pink	M4
RASL11B	mRNA	7.02073	-1.06603	0.000127284	0.00179216	down	green	pink	M4
TMEM159	mRNA	59.1311	-0.926717	0.000127651	0.00179569	down	royalblue	darkred	M3
TENM2	mRNA	424.393	-0.735361	0.000128471	0.00180395	down	green	pink	M4
IL6R	mRNA	71.7759	0.841185	0.000129149	0.00181019	up	tan	tan	M15
ITGA2	mRNA	31.3435	0.878323	0.0001293	0.00181067	up	red	red	M8
BTN3A3	mRNA	67.3978	0.621459	0.000129387	0.00180861	up	darkgrey	tan	M15
SCN3B	mRNA	2637.02	-0.758932	0.000129539	0.00180911	down	green	pink	M4
RAB3D	mRNA	91.6592	-0.562365	0.000129828	0.00180988	down	darkred	darkred	M3
PHF24	mRNA	1853.94	-0.695595	0.000129855	0.00180863	down	blue	pink	M4
ADGRL1	mRNA	2440.65	-0.465689	0.000130031	0.00180945	down	green	pink	M4
GRIK5	mRNA	672.955	-0.564149	0.000130406	0.00181304	down	green	pink	M4
ATCAY	mRNA	2477.61	-0.622473	0.00013065	0.00181481	down	green	pink	M4
NOCT	mRNA	33.5709	-0.691756	0.000131187	0.00182063	down	darkred	darkred	M3
COL12A1	mRNA	137.867	-0.744803	0.000132727	0.00184035	down	brown	brown	M5
SLC8A3	mRNA	194.258	-0.657787	0.000132957	0.00184189	down	green	pink	M4
KDM1A	mRNA	443.119	-0.379426	0.000133991	0.00185125	down	NA	NA	NA
NOL8	mRNA	97.5117	0.550198	0.000134241	0.0018514	up	turquoise	lightsteelblue1	M6
HMGN5	mRNA	41.8946	0.820841	0.000134576	0.00185437	up	lightsteelblue1	lightsteelblue1	M6
SH3BP5	mRNA	108.353	-0.631433	0.000134621	0.0018517	down	skyblue	darkred	M3
GPIHBP1	mRNA	71.9721	1.27911	0.000134648	0.00185042	up	red	red	M8
MIEF2	mRNA	133.412	-0.394672	0.000135823	0.00186492	down	NA	NA	NA
ACTR3B	mRNA	445.282	-0.50971	0.000135836	0.00186344	down	green	pink	M4
PTPRN2	mRNA	1857.4	-0.606291	0.000136079	0.00186513	down	blue	pink	M4
KRT19	mRNA	19.2243	-1.67814	0.000136341	0.00186706	down	skyblue3	plum1	M13
PCDHGA11	mRNA	26.8395	-1.04164	0.000136362	0.0018657	down	royalblue	darkred	M3
ITPRID2	mRNA	511.626	0.546472	0.000136466	0.00186548	up	turquoise	lightsteelblue1	M6
MAP3K9	mRNA	540.683	-0.638149	0.000136616	0.00186588	down	green	pink	M4
LAYN	mRNA	41.2672	0.921278	0.000137037	0.00186998	up	red	red	M8
CSTB	mRNA	387.797	0.575715	0.000137325	0.00187226	up	pink	pink	M4
CCDC58	mRNA	30.3329	0.472975	0.000137345	0.00187089	up	NA	NA	NA
PCDHA2	mRNA	9.16603	-1.13505	0.000137509	0.00187148	down	royalblue	darkred	M3
CHRNA3	mRNA	8.37809	-1.23637	0.000137936	0.00187564	down	purple	darkred	M3
CPS1	mRNA	19.8489	0.885327	0.000138053	0.00187558	up	red	red	M8
SPAG5	mRNA	86.9512	0.578196	0.000138396	0.0018786	up	salmon	lightsteelblue1	M6
FAM160A2	mRNA	291.357	-0.379043	0.00013878	0.00188216	down	mediumpurple3	darkmagenta	M1
LRAT	mRNA	10.7336	1.08845	0.000138919	0.0018824	up	blue	pink	M4
TTC9	mRNA	402.511	-0.5618	0.000139352	0.00188496	down	green	pink	M4
CHRNB2	mRNA	469.799	-0.800524	0.000140544	0.00189943	down	blue	pink	M4
IKZF4	mRNA	119.294	-0.40524	0.000141015	0.00190413	down	NA	NA	NA
PXK	mRNA	314.223	0.715745	0.000141132	0.00190405	up	red	red	M8
GJB1	mRNA	94.3189	1.84099	0.00014132	0.00190493	up	red	red	M8
CSNK2A3	mRNA	9.97696	-0.722671	0.000141355	0.00190375	down	darkred	darkred	M3
EPHA5	mRNA	329.536	-0.848168	0.000142104	0.00191217	down	purple	darkred	M3
CHADL	mRNA	108.108	0.990466	0.000142488	0.00191567	up	red	red	M8
ATAT1	mRNA	449.971	-0.693186	0.000142791	0.00191808	down	NA	NA	NA
MSI2	mRNA	499.986	0.653257	0.000143092	0.00192046	up	lightcyan	lightcyan	M10
ALDH6A1	mRNA	678.666	0.906456	0.000143929	0.00192336	up	lightcyan	lightcyan	M10
DCST2	mRNA	5.19198	0.912647	0.000145487	0.0019425	up	yellow	lightsteelblue1	M6
TTPAL	mRNA	172.953	-0.405626	0.000145611	0.00194248	down	skyblue	darkred	M3
FXYD6	mRNA	1313.16	-0.535048	0.000145617	0.00194089	down	NA	NA	NA
PIGA	mRNA	40.1575	0.662157	0.000145903	0.00194136	up	darkgreen	tan	M15
MAPK13	mRNA	188.071	-0.473839	0.000146023	0.00194129	down	skyblue	darkred	M3
PCDHA5	mRNA	15.1867	-1.02623	0.000146248	0.00194261	down	darkred	darkred	M3
DARS1	mRNA	254.986	0.420971	0.000146456	0.00194371	up	darkgreen	tan	M15
SCAMP2	mRNA	193.412	0.606578	0.00014679	0.00194648	up	lightgreen	tan	M15
SGF29	mRNA	50.2563	0.462034	0.000146815	0.00194514	up	NA	NA	NA
TIMP4	mRNA	27.0365	0.973335	0.000147357	0.00194899	up	pink	pink	M4
CRYZ	mRNA	85.0004	0.639642	0.000147998	0.00195413	up	turquoise	lightsteelblue1	M6
SYTL1	mRNA	9.43903	0.904174	0.000148008	0.0019526	up	purple	darkred	M3
SAP30	mRNA	58.665	0.459967	0.000148038	0.00195133	up	NA	NA	NA
GABPB2	mRNA	93.9768	0.453874	0.000148485	0.0019539	up	yellow	lightsteelblue1	M6
GLDN	mRNA	119.312	1.29696	0.000148511	0.00195258	up	red	red	M8
DAB2IP	mRNA	1142.26	-0.418844	0.000148787	0.00195455	down	lightyellow	darkred	M3
ABHD5	mRNA	83.8475	0.473025	0.000148797	0.00195302	up	turquoise	lightsteelblue1	M6
ZNF324B	mRNA	46.7684	-0.43926	0.000149057	0.00195478	down	NA	NA	NA
TMEM98	mRNA	143.441	1.09797	0.000149407	0.00195771	up	red	red	M8
TMEM241	mRNA	68.9036	-0.413971	0.000149504	0.00195733	down	NA	NA	NA
TPT1	mRNA	2485.28	0.509356	0.000149935	0.00196131	up	NA	NA	NA
THSD7B	mRNA	13.5679	-1.04857	0.000150528	0.00196575	down	royalblue	darkred	M3
ALDH1A1	mRNA	323.198	0.877127	0.00015071	0.00196647	up	lightyellow	darkred	M3
SLIT1	mRNA	1566.14	-0.783408	0.000150959	0.0019664	down	green	pink	M4
BEAN1	mRNA	88.1583	-0.701494	0.000151033	0.00196571	down	lightyellow	darkred	M3
GLTPD2	mRNA	11.904	-0.680461	0.000151336	0.00196635	down	green	pink	M4
CLIP3	mRNA	4376.61	-0.517588	0.000151912	0.00197218	down	green	pink	M4
DNAJC4	mRNA	150.637	0.399846	0.000152051	0.00197233	up	NA	NA	NA
CA2	mRNA	292.381	0.793568	0.000152227	0.00197296	up	red	red	M8
LRRTM1	mRNA	309.542	-0.643303	0.000152399	0.00197354	down	green	pink	M4
IMPA2	mRNA	33.1151	0.82829	0.000152521	0.00197347	up	yellowgreen	lightcyan	M10
SDS	mRNA	66.676	1.10079	0.000152541	0.00197208	up	pink	pink	M4
NRSN2	mRNA	1740.99	-0.525867	0.000152635	0.00197165	down	blue	pink	M4
UBTD1	mRNA	89.8323	0.641138	0.000153149	0.00197664	up	pink	pink	M4
SEZ6L	mRNA	1274.61	-0.638697	0.000153364	0.00197777	down	green	pink	M4
PITPNA	mRNA	1195.93	-0.380444	0.000153501	0.00197789	down	NA	NA	NA
DPF1	mRNA	440.404	-0.590504	0.000153694	0.00197873	down	green	pink	M4
DOP1B	mRNA	192.259	-0.569623	0.000153916	0.00197994	down	skyblue	darkred	M3
PAPPA2	mRNA	14.9178	-0.957408	0.000154024	0.00197969	down	purple	darkred	M3
ASPA	mRNA	123.171	1.3084	0.000154923	0.00198959	up	red	red	M8
DAND5	mRNA	2.61652	1.54665	0.000155171	0.00199112	up	NA	NA	NA
DHRS3	mRNA	144.452	0.71041	0.000156277	0.00200366	up	lightgreen	tan	M15
DPYSL4	mRNA	591.146	-0.509616	0.000158077	0.00202506	down	NA	NA	NA
ZNF816	mRNA	8.8054	0.702664	0.000158162	0.00202447	up	NA	NA	NA
LIPE	mRNA	116.137	1.01458	0.000158884	0.00203036	up	red	red	M8
FOXO6	mRNA	62.4938	-1.02654	0.00015926	0.00203349	down	royalblue	darkred	M3
FAM186A	mRNA	4.79272	0.964139	0.000160046	0.00204184	up	yellow	lightsteelblue1	M6
ARG2	mRNA	61.2596	-0.580055	0.000160358	0.00204245	down	purple	darkred	M3
CEP112	mRNA	29.9025	0.578837	0.000160754	0.00204582	up	NA	NA	NA
CXADR	mRNA	240.566	-0.804905	0.000160858	0.00204546	down	sienna3	darkred	M3
EPHX2	mRNA	71.7154	0.71439	0.000161663	0.00205401	up	lightcyan	lightcyan	M10
AJAP1	mRNA	502.468	-0.577082	0.000162069	0.00205748	down	green	pink	M4
LIMS1	mRNA	80.0367	0.773016	0.000162348	0.00205933	up	darkgreen	tan	M15
RAF1	mRNA	188.578	-0.452853	0.000163769	0.00207396	down	NA	NA	NA
FAT3	mRNA	338.349	-0.755673	0.000164323	0.00207928	down	pink	pink	M4
NSRP1	mRNA	97.4999	0.573298	0.000164336	0.00207774	up	turquoise	lightsteelblue1	M6
PPP2R3C	mRNA	94.5516	0.387092	0.000164364	0.0020764	up	NA	NA	NA
GIPC2	mRNA	6.91675	0.980474	0.000164395	0.0020751	up	green	pink	M4
CDKN2B	mRNA	15.7285	0.764617	0.000166488	0.0020964	up	grey60	grey60	M14
LDHB	mRNA	253.123	0.532864	0.000166511	0.00209498	up	NA	NA	NA
APPL2	mRNA	220.022	0.487765	0.000166884	0.00209797	up	darkgreen	tan	M15
RMDN1	mRNA	147.224	0.531691	0.00016752	0.00210255	up	NA	NA	NA
ZC3HAV1L	mRNA	7.68963	-0.911094	0.00016765	0.00210248	down	royalblue	darkred	M3
CCDC151	mRNA	35.5237	0.59974	0.000167758	0.00210213	up	violet	violet	M2
ISM1	mRNA	14.1308	-0.853096	0.000168647	0.00210986	down	purple	darkred	M3
NPIPB6	mRNA	4.93556	1.13608	0.000169233	0.00211548	up	yellow	lightsteelblue1	M6
DNAJB5	mRNA	498.98	-0.809358	0.000169865	0.00212167	down	lightyellow	darkred	M3
MAST2	mRNA	631.116	-0.472864	0.000170431	0.00212702	down	NA	NA	NA
SRGAP3	mRNA	1012.39	-0.517926	0.000170666	0.00212824	down	green	pink	M4
HSPA2	mRNA	493.423	1.07074	0.000170942	0.00212997	up	red	red	M8
PTK6	mRNA	15.7449	0.917927	0.000171107	0.00213031	up	red	red	M8
NR2C2	mRNA	399.043	-0.47568	0.000172438	0.00214516	down	skyblue	darkred	M3
CDH3	mRNA	59.2102	-0.793228	0.000172794	0.00214786	down	royalblue	darkred	M3
DNAJC3	mRNA	155.365	0.481933	0.000173009	0.00214881	up	NA	NA	NA
DOK7	mRNA	13.5628	0.853189	0.000173464	0.00215273	up	red	red	M8
DBN1	mRNA	1225.87	-0.491932	0.000173563	0.00215224	down	NA	NA	NA
DNAJC14	mRNA	64.8459	-0.534134	0.000173899	0.00215468	down	darkred	darkred	M3
PCBD1	mRNA	189.752	0.540183	0.000174338	0.00215839	up	pink	pink	M4
UCHL3	mRNA	8.66603	0.586577	0.000174592	0.00215981	up	NA	NA	NA
POMGNT2	mRNA	444.237	-0.457066	0.000174753	0.00216008	down	NA	NA	NA
GPR12	mRNA	152.998	-0.707311	0.000175	0.0021614	down	purple	darkred	M3
SLN	mRNA	37.9481	-1.36681	0.000175072	0.00216057	down	lightyellow	darkred	M3
NCF4	mRNA	24.5737	1.10012	0.000175302	0.00216169	up	tan	tan	M15
TPBGL	mRNA	60.0121	-0.701727	0.000175577	0.00216335	down	blue	pink	M4
RUSC1	mRNA	774.353	-0.475436	0.000176364	0.0021696	down	NA	NA	NA
LITAF	mRNA	230.007	0.978587	0.000176506	0.00216962	up	red	red	M8
LAT2	mRNA	54.3537	0.900886	0.000176858	0.00217223	up	tan	tan	M15
PCDHGB2	mRNA	31.261	-0.762054	0.000176975	0.00217194	down	green	pink	M4
SOX10	mRNA	438.978	0.90199	0.000177033	0.00217093	up	red	red	M8
ARHGEF37	mRNA	139.544	0.869757	0.000177574	0.00217584	up	red	red	M8
BTK	mRNA	17.6615	0.984344	0.000177758	0.00217638	up	tan	tan	M15
DNAJC5	mRNA	2301.62	-0.420253	0.000177875	0.00217609	down	NA	NA	NA
LAMP2	mRNA	777.739	0.653358	0.000178087	0.00217696	up	red	red	M8
ERV3-1	mRNA	47.2015	-0.578086	0.000178191	0.00217652	down	skyblue	darkred	M3
SOX12	mRNA	274.393	-0.741308	0.000178517	0.00217878	down	royalblue	darkred	M3
TUBG1	mRNA	274.398	-0.388219	0.000179739	0.00219197	down	NA	NA	NA
TTLL1	mRNA	90.5518	-0.424116	0.000179842	0.0021915	down	darkred	darkred	M3
CCDC152	mRNA	10.79	0.739168	0.000180605	0.00219907	up	turquoise	lightsteelblue1	M6
KIF3B	mRNA	1018.97	-0.498184	0.000181338	0.00220625	down	purple	darkred	M3
ANKRD50	mRNA	162.384	-0.663038	0.000181378	0.00220501	down	cyan	darkred	M3
ZMYM6	mRNA	81.468	0.451875	0.000181602	0.002206	up	turquoise	lightsteelblue1	M6
TRIM38	mRNA	27.7841	0.89584	0.000181719	0.00220569	up	white	white	M12
ZCCHC24	mRNA	599.371	0.742263	0.000182017	0.00220758	up	red	red	M8
ABCA6	mRNA	11.0468	0.959667	0.000182125	0.00220716	up	red	red	M8
DYRK4	mRNA	84.8873	0.379862	0.000182251	0.00220696	up	saddlebrown	saddlebrown	M9
MACROH2A2	mRNA	111.422	-0.500643	0.000183518	0.00222057	down	NA	NA	NA
AC093512.2	mRNA	23.1752	-0.705349	0.000184008	0.00222476	down	lightyellow	darkred	M3
SIGLEC11	mRNA	4.03958	1.40404	0.000184217	0.00222555	up	NA	NA	NA
RAB13	mRNA	27.5357	1.0218	0.000185038	0.00223373	up	magenta	tan	M15
CALML6	mRNA	8.25316	0.988884	0.000185762	0.00224072	up	salmon	lightsteelblue1	M6
MSRB3	mRNA	101.884	0.714784	0.000187398	0.00225518	up	green	pink	M4
ABI3	mRNA	25.9535	1.02935	0.000187701	0.00225532	up	tan	tan	M15
TBC1D25	mRNA	216.755	-0.393087	0.000187832	0.00225515	down	NA	NA	NA
BAHD1	mRNA	240.731	-0.380147	0.000188859	0.00226572	down	darkred	darkred	M3
ZIC5	mRNA	29.5723	0.949161	0.000189162	0.0022676	up	yellowgreen	lightcyan	M10
CELF3	mRNA	1693.3	-0.635832	0.000189267	0.00226711	down	green	pink	M4
GRIK3	mRNA	527.842	-0.829006	0.000190788	0.00228356	down	lightyellow	darkred	M3
SNX18	mRNA	99.023	0.490782	0.000191135	0.00228595	up	darkgreen	tan	M15
TIMP2	mRNA	1663.03	-0.536855	0.00019123	0.00228532	down	royalblue	darkred	M3
BSPRY	mRNA	20.7327	0.940782	0.000191666	0.00228876	up	red	red	M8
TUBA1B	mRNA	1790.1	-0.575689	0.00019195	0.00229039	down	blue	pink	M4
ZNF48	mRNA	157.092	-0.434397	0.000192311	0.00229116	down	NA	NA	NA
NPFF	mRNA	8.16158	0.872741	0.000192582	0.00229263	up	salmon	lightsteelblue1	M6
CENPVL3	mRNA	6.79014	-0.764305	0.000194401	0.00231251	down	purple	darkred	M3
CALM3	mRNA	14246.2	-0.566705	0.000194405	0.00231078	down	blue	pink	M4
UNC13A	mRNA	3093.65	-0.666354	0.000194539	0.0023106	down	green	pink	M4
AFF1	mRNA	160.221	0.472231	0.000196571	0.00233294	up	darkgreen	tan	M15
DCLK1	mRNA	2517.55	-0.688259	0.000196642	0.002332	down	green	pink	M4
ETFDH	mRNA	148.909	0.437762	0.000197369	0.00233704	up	NA	NA	NA
DIPK2B	mRNA	87.5217	0.847974	0.000198073	0.00234359	up	white	white	M12
NIPAL4	mRNA	20.6204	1.47814	0.000199235	0.00235554	up	red	red	M8
CARD14	mRNA	9.70821	0.876333	0.000200005	0.00236104	up	yellow	lightsteelblue1	M6
POLR2A	mRNA	1241.36	-0.407137	0.000200804	0.00236866	down	darkred	darkred	M3
METTL18	mRNA	15.64	0.537972	0.000200992	0.00236908	up	turquoise	lightsteelblue1	M6
SNRNP35	mRNA	92.2346	0.425463	0.000201772	0.00237285	up	NA	NA	NA
RPS28	mRNA	703.568	0.570517	0.000202232	0.00237465	up	grey60	grey60	M14
CARD8	mRNA	95.8198	0.66379	0.000202234	0.00237288	up	darkgreen	tan	M15
CCDC65	mRNA	62.1331	-0.459324	0.000202264	0.00237143	down	green	pink	M4
ZNF609	mRNA	389.315	-0.459842	0.00020241	0.00237135	down	royalblue	darkred	M3
BEST1	mRNA	93.9174	0.895189	0.000202451	0.00237004	up	red	red	M8
TM4SF18	mRNA	47.3861	0.983956	0.000202548	0.00236938	up	turquoise	lightsteelblue1	M6
MAB21L1	mRNA	5.72543	0.967233	0.000203082	0.00237384	up	NA	NA	NA
NINJ2	mRNA	35.9048	1.31368	0.000203165	0.00237302	up	red	red	M8
NPNT	mRNA	130.963	-1.13275	0.000203259	0.00237233	down	royalblue	darkred	M3
SSPN	mRNA	56.205	0.652939	0.00020382	0.00237708	up	lightcyan	lightcyan	M10
CBLN2	mRNA	549.471	-0.741846	0.000203889	0.0023761	down	blue	pink	M4
CRTAP	mRNA	468.161	0.50479	0.000204418	0.00238047	up	NA	NA	NA
CCDC59	mRNA	54.2213	0.462461	0.000206937	0.00240619	up	NA	NA	NA
TMEM151B	mRNA	1476.98	-0.787558	0.000207072	0.00240595	down	green	pink	M4
DRAM2	mRNA	88.6774	0.42203	0.000207816	0.00241098	up	yellow	lightsteelblue1	M6
LACC1	mRNA	56.9463	0.871647	0.000208891	0.00242164	up	red	red	M8
FOXG1	mRNA	511.57	-0.574932	0.000209177	0.00242133	down	NA	NA	NA
MICALL2	mRNA	400.478	0.601641	0.000209556	0.0024239	up	salmon	lightsteelblue1	M6
ARHGEF1	mRNA	377.827	0.610862	0.000210131	0.00242874	up	salmon	lightsteelblue1	M6
MNDA	mRNA	17.5862	1.13184	0.000211029	0.0024373	up	tan	tan	M15
CRY2	mRNA	1131.52	-0.427818	0.000211506	0.00244099	down	NA	NA	NA
LARGE1	mRNA	778.827	-0.617468	0.000212238	0.00244761	down	blue	pink	M4
PDZRN3	mRNA	311.005	-0.600628	0.000212615	0.00245013	down	purple	darkred	M3
NDUFA11	mRNA	118.53	0.428085	0.000216009	0.0024837	up	NA	NA	NA
ALDH7A1	mRNA	485.923	0.713112	0.00021606	0.00248245	up	lightcyan	lightcyan	M10
CEP152	mRNA	15.4984	0.821134	0.000216609	0.00248691	up	turquoise	lightsteelblue1	M6
EGLN3	mRNA	152.725	0.672195	0.000217168	0.00249148	up	lightcyan	lightcyan	M10
RHOD	mRNA	6.67543	1.35596	0.000217272	0.00249083	up	purple	darkred	M3
PLLP	mRNA	439.348	1.02038	0.000219055	0.00250756	up	red	red	M8
TUB	mRNA	958.641	-0.466958	0.000220299	0.00251993	down	green	pink	M4
ETFB	mRNA	171.631	0.52726	0.000221411	0.00253078	up	pink	pink	M4
TNFRSF21	mRNA	473.013	-0.382618	0.00022176	0.0025329	down	NA	NA	NA
TSEN15	mRNA	142.02	0.39194	0.000222156	0.00253369	up	NA	NA	NA
SPAG16	mRNA	111.212	0.42123	0.000222561	0.00253644	up	NA	NA	NA
PARP9	mRNA	89.7602	0.985618	0.000222699	0.00253615	up	darkgrey	tan	M15
POMK	mRNA	161.813	-0.396667	0.000222787	0.00253529	down	NA	NA	NA
GIN1	mRNA	32.2154	0.490717	0.000223286	0.00253724	up	turquoise	lightsteelblue1	M6
CAND2	mRNA	213.974	-0.389215	0.00022401	0.0025436	down	NA	NA	NA
CHEK2	mRNA	14.1083	0.807997	0.000224185	0.00254372	up	darkgrey	tan	M15
DAGLA	mRNA	510.184	-0.637789	0.000224586	0.0025464	down	blue	pink	M4
TBC1D15	mRNA	176.676	0.439391	0.000227503	0.00257759	up	NA	NA	NA
BHLHE41	mRNA	256.957	0.626209	0.000228925	0.00259181	up	lightyellow	darkred	M3
TNIP2	mRNA	72.4416	0.791867	0.000230484	0.00260755	up	lightgreen	tan	M15
FRA10AC1	mRNA	210.115	0.480276	0.00023057	0.00260662	up	turquoise	lightsteelblue1	M6
CASP4	mRNA	36.9545	1.09173	0.000231037	0.00260999	up	magenta	tan	M15
LANCL2	mRNA	595.502	-0.425438	0.000231096	0.00260876	down	green	pink	M4
ZNF827	mRNA	225.158	-0.411624	0.000231482	0.00261121	down	purple	darkred	M3
ACACB	mRNA	185.659	0.665961	0.000232248	0.00261604	up	lightcyan	lightcyan	M10
SSBP2	mRNA	378.916	-0.431376	0.00023296	0.00262215	down	NA	NA	NA
SAMD9	mRNA	15.7767	1.05171	0.000233601	0.00262746	up	darkgreen	tan	M15
MEF2D	mRNA	1321.69	-0.55938	0.000234776	0.00263876	down	blue	pink	M4
SMARCD2	mRNA	136.282	0.537516	0.000234788	0.00263698	up	red	red	M8
PLIN3	mRNA	113.782	1.0535	0.000234942	0.0026368	up	lightgreen	tan	M15
CDC14A	mRNA	26.1743	0.826502	0.000236772	0.00265541	up	yellowgreen	lightcyan	M10
NPBWR1	mRNA	60.9243	-1.05617	0.000237698	0.00266387	down	green	pink	M4
SGK1	mRNA	339.361	0.881807	0.000239205	0.00267882	up	lightgreen	tan	M15
SAMD9L	mRNA	46.521	1.04289	0.00023943	0.0026794	up	darkgreen	tan	M15
ABRAXAS1	mRNA	13.7373	0.649443	0.000239561	0.00267893	up	turquoise	lightsteelblue1	M6
EYA1	mRNA	22.5378	0.914467	0.000240343	0.0026838	up	lightcyan	lightcyan	M10
FAM227B	mRNA	11.5592	0.63583	0.000240584	0.00268456	up	green	pink	M4
ELP4	mRNA	63.203	0.43892	0.000240637	0.00268322	up	darkgreen	tan	M15
FAM111A	mRNA	59.9015	0.910162	0.000240795	0.00268304	up	darkgreen	tan	M15
CALD1	mRNA	386.053	0.728466	0.000241349	0.00268729	up	darkturquoise	darkturquoise	M11
MYOM1	mRNA	60.4481	0.699027	0.000241649	0.00268869	up	purple	darkred	M3
CHI3L1	mRNA	208.162	1.31318	0.000242143	0.00269226	up	lightgreen	tan	M15
CD37	mRNA	36.3645	0.972225	0.000242618	0.0026956	up	tan	tan	M15
ZNF844	mRNA	31.6523	0.61847	0.000242733	0.00269494	up	yellow	lightsteelblue1	M6
CPQ	mRNA	90.057	0.736104	0.000243727	0.00270211	up	lightgreen	tan	M15
RNASE1	mRNA	660.047	1.178	0.000244095	0.00270425	up	red	red	M8
ZBTB8A	mRNA	43.6688	-0.582213	0.000246123	0.00272282	down	sienna3	darkred	M3
UXT	mRNA	98.6881	0.513134	0.00024737	0.00273272	up	grey60	grey60	M14
PKNOX2	mRNA	468.116	-0.44191	0.000247883	0.00273643	down	NA	NA	NA
PRRX1	mRNA	90.8486	0.72177	0.000248671	0.00274317	up	darkgreen	tan	M15
CD72	mRNA	5.93853	0.775668	0.000249082	0.00274575	up	darkgrey	tan	M15
NFKBIE	mRNA	122.342	-0.593211	0.000249617	0.00274969	down	royalblue	darkred	M3
MKNK2	mRNA	467.025	0.610447	0.000251611	0.00276969	up	lightgreen	tan	M15
PRDM8	mRNA	379.36	-0.535141	0.000251986	0.00277185	down	green	pink	M4
LINGO1	mRNA	2503.91	-0.679285	0.000252429	0.00277475	down	green	pink	M4
GRIN2B	mRNA	1501.51	-0.8756	0.000252917	0.00277814	down	green	pink	M4
FMNL2	mRNA	752.537	0.482886	0.000253225	0.00277955	up	red	red	M8
TNFRSF10D	mRNA	25.0179	1.25408	0.000253568	0.00278135	up	magenta	tan	M15
SLIT3	mRNA	243.92	-0.675745	0.000253808	0.00278201	down	green	pink	M4
SLC25A20	mRNA	72.1838	0.614243	0.000254792	0.00279082	up	pink	pink	M4
SORBS3	mRNA	387.317	0.676332	0.000254947	0.00279054	up	lightgreen	tan	M15
ACSS3	mRNA	95.386	0.875321	0.000255399	0.00279352	up	lightcyan	lightcyan	M10
SNX6	mRNA	163.277	0.435974	0.000256288	0.00279929	up	NA	NA	NA
GPSM3	mRNA	48.174	0.88941	0.00025665	0.00280126	up	tan	tan	M15
PPP3CB	mRNA	1660.64	-0.494359	0.00025863	0.00282089	down	blue	pink	M4
TMEM88B	mRNA	306.805	1.58193	0.000258666	0.0028193	up	red	red	M8
SREBF2	mRNA	2509.73	-0.419342	0.000260099	0.00283093	down	NA	NA	NA
NECTIN1	mRNA	1299.11	-0.649097	0.00026028	0.00283091	down	green	pink	M4
SNAI1	mRNA	17.8597	1.23067	0.00026205	0.00284816	up	magenta	tan	M15
FCGR1A	mRNA	23.0248	1.25033	0.000262539	0.00285148	up	tan	tan	M15
RPS6KA1	mRNA	88.8803	0.727952	0.000263159	0.00285421	up	lightgreen	tan	M15
GNG2	mRNA	812.016	-0.613385	0.000264627	0.00286812	down	sienna3	darkred	M3
MICA	mRNA	48.0052	0.77224	0.000264885	0.00286891	up	lightgreen	tan	M15
DNAJB1	mRNA	1286.75	1.04481	0.000264937	0.00286747	up	magenta	tan	M15
NOS2	mRNA	87.4845	-0.683518	0.000265166	0.00286794	down	blue	pink	M4
SLC37A1	mRNA	129.01	-0.425826	0.000266158	0.00287666	down	NA	NA	NA
TMEM123	mRNA	287.983	0.697418	0.000267462	0.00288673	up	darkgreen	tan	M15
PRR18	mRNA	160.399	1.17167	0.000267684	0.00288711	up	red	red	M8
CACNA1B	mRNA	832.462	-0.616096	0.000268437	0.00289322	down	green	pink	M4
DDO	mRNA	16.6181	0.835671	0.000270514	0.00291357	up	lightcyan	lightcyan	M10
VASH1	mRNA	360.156	-0.66342	0.000272884	0.00293298	down	royalblue	darkred	M3
ATP1A1	mRNA	2171.17	-0.764851	0.000272895	0.00293107	down	blue	pink	M4
HLA-F	mRNA	84.0774	0.752472	0.000273747	0.00293818	up	tan	tan	M15
ATG4C	mRNA	95.5328	0.571377	0.000274371	0.0029408	up	red	red	M8
SHMT1	mRNA	49.7803	0.589004	0.000274511	0.00294027	up	lightgreen	tan	M15
C21orf91	mRNA	64.0954	1.07443	0.000274711	0.00294038	up	red	red	M8
CAV1	mRNA	92.098	0.897504	0.000275285	0.00294449	up	magenta	tan	M15
COL17A1	mRNA	6.75869	0.91876	0.000275759	0.00294549	up	NA	NA	NA
ZDHHC20	mRNA	208.526	0.533784	0.000275961	0.00294561	up	red	red	M8
SPHKAP	mRNA	278.54	-0.942485	0.000276877	0.00295335	down	purple	darkred	M3
RFXANK	mRNA	107.008	0.541768	0.000277442	0.00295735	up	pink	pink	M4
IGLON5	mRNA	284.016	-0.517955	0.000278182	0.00295912	down	NA	NA	NA
EMX2	mRNA	123.82	0.908202	0.000278592	0.00295942	up	lightcyan	lightcyan	M10
SEC61A2	mRNA	345.383	-0.383083	0.000278908	0.00296074	down	NA	NA	NA
TMOD1	mRNA	239.561	-0.446828	0.000280419	0.00297068	down	blue	pink	M4
TMEM218	mRNA	51.4435	0.459335	0.00028117	0.0029766	up	yellowgreen	lightcyan	M10
EDC4	mRNA	317.291	-0.378924	0.000281717	0.00298035	down	NA	NA	NA
SYNE4	mRNA	8.26289	0.887382	0.000281862	0.00297985	up	yellow	lightsteelblue1	M6
AC092835.1	mRNA	4.96219	-0.837293	0.000282905	0.00298884	down	purple	darkred	M3
PKN3	mRNA	40.706	0.971329	0.000283249	0.00298839	up	magenta	tan	M15
ZNF454	mRNA	14.463	-0.594916	0.000283899	0.00299117	down	purple	darkred	M3
C10orf105	mRNA	6.5331	1.62381	0.000284617	0.0029967	up	purple	darkred	M3
SPAAR	mRNA	13.5699	0.901836	0.00028506	0.00299933	up	darkgrey	tan	M15
ARAP1	mRNA	343.335	0.432501	0.000285162	0.00299836	up	darkgreen	tan	M15
SH3BGRL	mRNA	532.809	0.410322	0.000285576	0.00300068	up	NA	NA	NA
ZNHIT6	mRNA	110.634	0.381898	0.00028563	0.00299921	up	NA	NA	NA
SLC24A3	mRNA	269.999	-0.774241	0.000286671	0.0030081	down	lightyellow	darkred	M3
TMEM125	mRNA	76.2307	1.23073	0.000286963	0.00300913	up	red	red	M8
PRDM2	mRNA	922.513	-0.378688	0.000287706	0.00301488	down	blue	pink	M4
CEP44	mRNA	55.5762	0.519934	0.000287986	0.00301577	up	turquoise	lightsteelblue1	M6
SDC2	mRNA	236.4	0.732088	0.000289641	0.00303105	up	yellowgreen	lightcyan	M10
PPIL4	mRNA	79.1076	0.446607	0.000290987	0.00303898	up	turquoise	lightsteelblue1	M6
CLASRP	mRNA	319.86	0.482578	0.000291035	0.00303743	up	salmon	lightsteelblue1	M6
MITF	mRNA	29.6893	0.639552	0.000293719	0.00305926	up	red	red	M8
RSPH9	mRNA	31.0055	-0.805111	0.000294317	0.00306343	down	lightyellow	darkred	M3
TMEM54	mRNA	164.331	0.569477	0.000294484	0.00306311	up	cyan	darkred	M3
EEF1E1	mRNA	44.8558	0.45468	0.000295637	0.00307304	up	turquoise	lightsteelblue1	M6
LRRC63	mRNA	8.95852	1.17799	0.000296008	0.00307483	up	red	red	M8
RRBP1	mRNA	357.453	0.661536	0.000296839	0.0030814	up	lightgreen	tan	M15
C11orf54	mRNA	46.1477	0.523012	0.000297793	0.00308923	up	turquoise	lightsteelblue1	M6
VOPP1	mRNA	356.239	-0.404567	0.000299158	0.00310131	down	NA	NA	NA
PIK3AP1	mRNA	30.4049	1.12893	0.000299688	0.00310473	up	tan	tan	M15
MTERF3	mRNA	58.1704	0.425604	0.000300181	0.00310776	up	NA	NA	NA
TRPV3	mRNA	55.0705	0.654939	0.00030058	0.00310981	up	violet	violet	M2
GPRC5B	mRNA	1966.42	0.789435	0.000300653	0.00310849	up	red	red	M8
FCGR3B	mRNA	4.34103	1.60423	0.000301427	0.00311233	up	NA	NA	NA
GJC1	mRNA	69.0879	-0.983584	0.000301959	0.00311575	down	skyblue3	plum1	M13
KIDINS220	mRNA	1263.34	-0.485932	0.000302766	0.003122	down	cyan	darkred	M3
LY75	mRNA	7.20282	0.985888	0.000303072	0.00312307	up	tan	tan	M15
LGALS3	mRNA	252.666	0.961206	0.000304209	0.0031327	up	yellowgreen	lightcyan	M10
EIF2S2	mRNA	293.484	0.4057	0.000304273	0.00313128	up	NA	NA	NA
NEXMIF	mRNA	160.29	-0.682363	0.00030436	0.0031301	down	purple	darkred	M3
OR7C1	mRNA	2.64803	1.3393	0.000305645	0.00314123	up	NA	NA	NA
SHANK2	mRNA	764.987	-0.665606	0.000306242	0.00314528	down	purple	darkred	M3
FNTA	mRNA	197.346	0.463262	0.000307288	0.00315393	up	yellow	lightsteelblue1	M6
MT-ND4L	mRNA	15672.4	1.04708	0.000307398	0.00315297	up	cyan	darkred	M3
CLBA1	mRNA	141.363	-0.441556	0.000309364	0.00317103	down	green	pink	M4
MERTK	mRNA	180.809	0.75965	0.000309392	0.00316922	up	yellowgreen	lightcyan	M10
HIGD1A	mRNA	489.608	0.509108	0.000310296	0.00317638	up	lightyellow	darkred	M3
ZMIZ1	mRNA	1085.81	-0.403676	0.000310898	0.00318044	down	NA	NA	NA
PALLD	mRNA	247.519	0.806518	0.000311286	0.00318231	up	yellowgreen	lightcyan	M10
POC1B	mRNA	70.9239	0.508262	0.000311375	0.00318112	up	turquoise	lightsteelblue1	M6
PPP1R3D	mRNA	41.2211	0.569022	0.000312481	0.00319031	up	lightcyan	lightcyan	M10
PIK3R6	mRNA	13.9513	0.850743	0.000313413	0.00319772	up	tan	tan	M15
PPME1	mRNA	741.172	-0.385154	0.000313581	0.00319733	down	darkmagenta	darkmagenta	M1
ATXN7L1	mRNA	73.5698	-0.552387	0.00031378	0.00319725	down	sienna3	darkred	M3
PLSCR4	mRNA	139.019	0.889515	0.000314168	0.0031991	up	yellowgreen	lightcyan	M10
PLXNA2	mRNA	856.274	-0.470566	0.000315206	0.00320546	down	mediumpurple3	darkmagenta	M1
TARS3	mRNA	179.688	0.451707	0.000315237	0.00320367	up	turquoise	lightsteelblue1	M6
DNAH10	mRNA	26.1846	-0.733434	0.000315321	0.00320242	down	sienna3	darkred	M3
FGD3	mRNA	52.3516	-0.912706	0.000315533	0.00320247	down	royalblue	darkred	M3
ECI1	mRNA	153.359	0.497406	0.000315719	0.00320226	up	saddlebrown	saddlebrown	M9
HHATL	mRNA	207.08	0.971604	0.000316906	0.0032122	up	violet	violet	M2
INPP4A	mRNA	811.094	-0.445185	0.000318032	0.0032194	down	pink	pink	M4
FA2H	mRNA	187.049	1.44786	0.000318709	0.00322414	up	red	red	M8
ALDH3A2	mRNA	349.11	0.462314	0.000319992	0.00323501	up	NA	NA	NA
NELL2	mRNA	2372.67	-0.708063	0.000320319	0.0032362	down	green	pink	M4
SAT1	mRNA	887.678	0.764177	0.000321418	0.00324308	up	magenta	tan	M15
RIPOR3	mRNA	34.7111	0.832064	0.000322331	0.00325017	up	darkgreen	tan	M15
IGSF9	mRNA	9.96435	-1.75748	0.000322365	0.0032484	down	NA	NA	NA
HMGCR	mRNA	616.113	-0.577797	0.00032283	0.00325097	down	pink	pink	M4
PHF10	mRNA	348.673	0.386727	0.000323954	0.00326017	up	NA	NA	NA
PLIN2	mRNA	72.1665	0.864985	0.000326607	0.00328473	up	magenta	tan	M15
TBC1D9	mRNA	498.527	-0.5214	0.000326746	0.003284	down	skyblue	darkred	M3
ZNF71	mRNA	76.285	-0.417697	0.000327805	0.00329251	down	NA	NA	NA
HAUS5	mRNA	86.7288	0.510121	0.000327815	0.00329047	up	salmon	lightsteelblue1	M6
CRYL1	mRNA	302.934	0.587852	0.00032916	0.00330183	up	NA	NA	NA
RAB41	mRNA	14.2652	0.593957	0.000329715	0.00330526	up	green	pink	M4
BAZ1A	mRNA	36.3309	0.876656	0.000330889	0.00331488	up	darkgreen	tan	M15
HIVEP2	mRNA	1309.13	-0.692729	0.000330909	0.00331294	down	purple	darkred	M3
NOC3L	mRNA	39.2315	0.527374	0.000332337	0.00332509	up	NA	NA	NA
DCC	mRNA	84.2772	-0.655694	0.000333717	0.00333459	down	pink	pink	M4
DCTN1	mRNA	2933.64	-0.507959	0.000334081	0.00333607	down	blue	pink	M4
CERCAM	mRNA	1139.86	1.4041	0.000334377	0.00333688	up	red	red	M8
NPIPA1	mRNA	103.012	0.735552	0.00033487	0.00333964	up	salmon	lightsteelblue1	M6
LRMDA	mRNA	13.0324	0.880015	0.000335463	0.0033434	up	purple	darkred	M3
BCL9	mRNA	218.511	-0.443021	0.000335509	0.00334171	down	NA	NA	NA
CIAO2A	mRNA	76.1372	0.403929	0.000337448	0.00335886	up	NA	NA	NA
RIN2	mRNA	152.184	0.538061	0.000338199	0.00336418	up	yellowgreen	lightcyan	M10
STXBP2	mRNA	41.7124	0.87329	0.000340137	0.00337695	up	tan	tan	M15
CENPO	mRNA	53.3576	-0.466416	0.000340626	0.00337964	down	NA	NA	NA
NLGN4X	mRNA	304.825	-0.532854	0.000341013	0.00338131	down	purple	darkred	M3
CCDC177	mRNA	58.7063	-0.655941	0.000341887	0.00338781	down	green	pink	M4
NOSTRIN	mRNA	39.0591	0.861963	0.000343358	0.00340021	up	darkgreen	tan	M15
GOLIM4	mRNA	257.097	0.608598	0.000343596	0.00340039	up	lightcyan	lightcyan	M10
PHGDH	mRNA	601.064	0.766189	0.000343955	0.00340177	up	lightcyan	lightcyan	M10
GRIA1	mRNA	1086.42	-0.595775	0.000343979	0.00339984	down	green	pink	M4
NDRG3	mRNA	1540.1	-0.47926	0.000344349	0.00340133	down	blue	pink	M4
LZTS2	mRNA	416.625	0.491022	0.000344493	0.00340058	up	red	red	M8
HOMEZ	mRNA	37.1083	0.504835	0.000346401	0.00341506	up	red	red	M8
FABP3	mRNA	662.528	-0.588179	0.000346514	0.003414	down	green	pink	M4
TLN2	mRNA	1348.95	-0.572301	0.0003484	0.00342822	down	blue	pink	M4
NPTXR	mRNA	5981.5	-0.718082	0.000348587	0.00342788	down	blue	pink	M4
FAM222A	mRNA	129.751	0.891207	0.000348811	0.00342791	up	red	red	M8
ORAI3	mRNA	23.8268	0.623176	0.000349211	0.00342966	up	pink	pink	M4
CACNG4	mRNA	366.934	-0.875686	0.000349245	0.00342782	down	royalblue	darkred	M3
CYSTM1	mRNA	286.556	0.567181	0.000349325	0.00342644	up	cyan	darkred	M3
H2BC5	mRNA	28.3771	0.709681	0.000349359	0.0034246	up	magenta	tan	M15
PDLIM5	mRNA	227.726	0.650637	0.000349471	0.00342353	up	yellowgreen	lightcyan	M10
MT1G	mRNA	150.407	1.23982	0.000350452	0.00342664	up	cyan	darkred	M3
ZRSR2	mRNA	72.7925	0.461243	0.00035087	0.00342856	up	turquoise	lightsteelblue1	M6
ATF1	mRNA	38.6923	0.45426	0.000351517	0.00343272	up	turquoise	lightsteelblue1	M6
KIAA0930	mRNA	1591.23	0.525375	0.000354075	0.00345552	up	red	red	M8
CLSTN1	mRNA	7458.75	-0.538524	0.000354441	0.00345692	down	blue	pink	M4
TM6SF1	mRNA	58.8676	-0.663081	0.000356991	0.00347959	down	skyblue	darkred	M3
AAMDC	mRNA	14.2945	0.573672	0.000357738	0.0034803	up	NA	NA	NA
IL17D	mRNA	278.748	0.691082	0.00035801	0.00348076	up	cyan	darkred	M3
NEURL1B	mRNA	461.374	-0.690823	0.000359121	0.00348938	down	lightyellow	darkred	M3
SMAD5	mRNA	128.022	0.504642	0.000359242	0.00348836	up	turquoise	lightsteelblue1	M6
CEP170B	mRNA	1681.53	-0.517318	0.000359485	0.00348854	down	blue	pink	M4
H4C8	mRNA	13.0762	0.80492	0.000359688	0.00348832	up	red	red	M8
C1QTNF3	mRNA	29.146	0.595744	0.000359739	0.00348663	up	yellow	lightsteelblue1	M6
SLC14A1	mRNA	138.511	1.64649	0.000360503	0.00348967	up	lightcyan	lightcyan	M10
HPS6	mRNA	100.615	-0.381313	0.000360704	0.00348943	down	NA	NA	NA
HSCB	mRNA	37.6768	0.402034	0.000362553	0.00350513	up	grey60	grey60	M14
DOCK3	mRNA	1382.89	-0.557975	0.00036329	0.00351007	down	green	pink	M4
CAST	mRNA	245.686	0.506116	0.000363962	0.00351437	up	turquoise	lightsteelblue1	M6
ENO3	mRNA	20.5445	0.631559	0.00036536	0.00352347	up	yellow	lightsteelblue1	M6
CLMP	mRNA	64.1912	-1.11354	0.000367788	0.00354468	down	cyan	darkred	M3
MS4A6A	mRNA	22.9661	1.45522	0.000367873	0.00354329	up	tan	tan	M15
PCDHB2	mRNA	15.2033	-0.566274	0.000367893	0.00354128	down	green	pink	M4
TNFAIP8L2	mRNA	11.7909	0.887041	0.000368273	0.00354274	up	tan	tan	M15
TENM1	mRNA	154.499	-0.857843	0.000368983	0.00354737	down	purple	darkred	M3
RRNAD1	mRNA	115.761	0.383494	0.000369558	0.00355069	up	red	red	M8
TRH	mRNA	18.9561	-1.01378	0.000369795	0.00355077	down	royalblue	darkred	M3
G0S2	mRNA	28.6716	1.36464	0.000370402	0.00355439	up	magenta	tan	M15
ANKRD35	mRNA	84.3406	0.577464	0.000370665	0.00355471	up	purple	darkred	M3
FAM131A	mRNA	1620.92	-0.613702	0.000371192	0.00355756	down	blue	pink	M4
MT-ND2	mRNA	69666.9	0.825077	0.000372167	0.0035647	up	cyan	darkred	M3
SYN3	mRNA	228.118	-0.70898	0.000372195	0.00356277	down	green	pink	M4
FGFBP3	mRNA	53.3236	-0.782113	0.00037249	0.00356339	down	royalblue	darkred	M3
CCDC71L	mRNA	65.0386	-0.664674	0.000372922	0.00356532	down	skyblue3	plum1	M13
GPR61	mRNA	94.8017	-0.641318	0.000373426	0.00356793	down	blue	pink	M4
NDRG2	mRNA	7817.97	0.791003	0.000375135	0.00358205	up	lightcyan	lightcyan	M10
GJA1	mRNA	1292	0.977515	0.000375787	0.00358607	up	lightcyan	lightcyan	M10
LCN12	mRNA	48.4339	0.87422	0.000378354	0.00360612	up	lightyellow	darkred	M3
IQANK1	mRNA	19.3222	-0.614331	0.000378493	0.00360523	down	sienna3	darkred	M3
PICALM	mRNA	729.916	0.381163	0.000378962	0.00360748	up	NA	NA	NA
MB21D2	mRNA	83.7931	-0.438081	0.000380549	0.00362036	down	NA	NA	NA
NKX2-2	mRNA	24.7884	0.786121	0.000383505	0.003644	up	red	red	M8
MAPK8	mRNA	429.362	-0.446292	0.000384701	0.00365313	down	cyan	darkred	M3
RAB29	mRNA	113.555	0.443338	0.000385613	0.00365954	up	darkgreen	tan	M15
FYB1	mRNA	32.7063	1.12338	0.000387089	0.0036713	up	tan	tan	M15
SLF2	mRNA	229.577	0.500247	0.000387904	0.00367678	up	NA	NA	NA
EFNA2	mRNA	22.3264	-1.17533	0.000388318	0.00367845	down	royalblue	darkred	M3
TPRKB	mRNA	59.426	0.441859	0.000388929	0.00368199	up	yellow	lightsteelblue1	M6
RAB3A	mRNA	2983.55	-0.61772	0.000389312	0.00368336	down	blue	pink	M4
HFE	mRNA	13.4468	0.872306	0.000391375	0.00369836	up	lightgreen	tan	M15
MTHFD2L	mRNA	48.9563	0.467964	0.000391726	0.00369717	up	NA	NA	NA
MYOZ3	mRNA	31.0761	-0.60691	0.00039186	0.00369618	down	green	pink	M4
HPS5	mRNA	70.2597	0.532759	0.00039198	0.00369506	up	turquoise	lightsteelblue1	M6
BRICD5	mRNA	60.4144	0.596792	0.000392071	0.00369367	up	salmon	lightsteelblue1	M6
MYO6	mRNA	380.536	0.531946	0.000392617	0.00369657	up	turquoise	lightsteelblue1	M6
P4HA3	mRNA	3.4715	1.30241	0.000393786	0.00370532	up	NA	NA	NA
NT5DC1	mRNA	115.098	0.574678	0.000393907	0.00370421	up	red	red	M8
BMP1	mRNA	115.954	0.470932	0.000393995	0.00370279	up	salmon	lightsteelblue1	M6
PLEKHA7	mRNA	62.8856	0.641148	0.000394092	0.00370145	up	darkgreen	tan	M15
ECH1	mRNA	317.875	0.440026	0.000394461	0.00370267	up	NA	NA	NA
SNAP23	mRNA	30.0553	0.562571	0.000394721	0.00370287	up	darkgreen	tan	M15
TP53BP2	mRNA	397.345	0.772538	0.000395515	0.00370583	up	lightcyan	lightcyan	M10
KRT10	mRNA	89.4697	0.470633	0.000396021	0.00370833	up	NA	NA	NA
KCNE4	mRNA	40.5762	1.15077	0.000397889	0.00372357	up	yellowgreen	lightcyan	M10
SYPL1	mRNA	188.259	0.623649	0.000398679	0.00372871	up	darkgreen	tan	M15
ITPKB	mRNA	693.012	0.912695	0.000399253	0.00373182	up	lightgreen	tan	M15
SCRIB	mRNA	541.18	0.429894	0.00039946	0.00373151	up	saddlebrown	saddlebrown	M9
ZNF74	mRNA	155.588	-0.42187	0.00040018	0.00373598	down	NA	NA	NA
SEMA4G	mRNA	109.058	-0.784066	0.000400477	0.0037365	down	royalblue	darkred	M3
PIK3C2A	mRNA	232.546	0.55217	0.000401559	0.00374434	up	turquoise	lightsteelblue1	M6
ZFP57	mRNA	10.6225	1.30189	0.000401897	0.00374523	up	red	red	M8
MAPKAPK3	mRNA	110.387	0.757196	0.000402526	0.00374884	up	pink	pink	M4
PREX1	mRNA	1057.62	0.575321	0.00040555	0.00377473	up	lightgreen	tan	M15
SLC44A5	mRNA	99.4681	-0.929885	0.000409007	0.00380462	down	sienna3	darkred	M3
ACSM5	mRNA	12.2949	0.945107	0.000411696	0.00382734	up	tan	tan	M15
BNIPL	mRNA	5.68622	0.788856	0.000413595	0.00384269	up	yellow	lightsteelblue1	M6
HDAC1	mRNA	170.062	0.615908	0.000413802	0.0038423	up	darkgrey	tan	M15
KCNG1	mRNA	267.665	-0.926999	0.000414015	0.00384198	down	green	pink	M4
WASF1	mRNA	1519.28	-0.439412	0.00041436	0.00384058	down	blue	pink	M4
LSMEM2	mRNA	4.8329	1.0606	0.000415294	0.00384693	up	red	red	M8
GPR62	mRNA	39.7886	1.37253	0.00041897	0.00387635	up	red	red	M8
NPFFR1	mRNA	18.029	0.863435	0.000420895	0.00388951	up	lightcyan	lightcyan	M10
TASL	mRNA	2.76497	1.2918	0.000421072	0.00388883	up	NA	NA	NA
CAPN9	mRNA	8.68639	1.08203	0.000423728	0.00391103	up	red	red	M8
AK3	mRNA	287.1	0.576053	0.000423943	0.00391068	up	blue	pink	M4
TMEM216	mRNA	52.9397	0.510502	0.000424577	0.0039142	up	lightgreen	tan	M15
KSR1	mRNA	342.425	-0.417348	0.000427141	0.00393315	down	royalblue	darkred	M3
SLC36A1	mRNA	240.995	-0.577245	0.000429438	0.00395195	down	skyblue	darkred	M3
HCN4	mRNA	47.9472	-0.856916	0.0004299	0.00395386	down	lightyellow	darkred	M3
PCNA	mRNA	120.348	0.466082	0.000431323	0.00396459	up	NA	NA	NA
CNKSR3	mRNA	32.6093	0.785038	0.000431396	0.00396291	up	red	red	M8
ANG	mRNA	4.30466	1.35611	0.000432581	0.00396908	up	NA	NA	NA
ACAT2	mRNA	171.617	-0.466969	0.000433091	0.00397141	down	green	pink	M4
KCNB2	mRNA	53.1003	-0.696385	0.000433386	0.00397177	down	blue	pink	M4
LRRCC1	mRNA	49.9358	0.644418	0.000434025	0.00397527	up	turquoise	lightsteelblue1	M6
CNP	mRNA	3078.21	0.964218	0.000434068	0.00397331	up	red	red	M8
STUM	mRNA	1984.72	-0.807154	0.00043494	0.00397894	down	green	pink	M4
SMAP2	mRNA	1090.37	-0.476152	0.000440249	0.00402039	down	blue	pink	M4
PSAT1	mRNA	548.226	0.655213	0.000440295	0.00401844	up	lightcyan	lightcyan	M10
TMEM150A	mRNA	63.1974	0.494742	0.000440441	0.0040174	up	darkgrey	tan	M15
ERMN	mRNA	585.456	1.61748	0.000441043	0.00402053	up	red	red	M8
NACA	mRNA	1160.36	0.438642	0.000441148	0.00401912	up	paleturquoise	plum1	M13
NLRC4	mRNA	12.7335	0.735383	0.00044329	0.00403626	up	yellow	lightsteelblue1	M6
LMO4	mRNA	2355.76	-0.457652	0.000444079	0.00404107	down	NA	NA	NA
MAGEL2	mRNA	59.3426	-0.495353	0.000445016	0.00404484	down	green	pink	M4
GMFG	mRNA	41.1098	0.746787	0.000445908	0.00405057	up	tan	tan	M15
PAFAH1B3	mRNA	151.492	-0.677264	0.00044622	0.00404866	down	NA	NA	NA
CAPN2	mRNA	516.631	0.451394	0.000447385	0.00405685	up	darkgreen	tan	M15
GDF10	mRNA	61.3274	-0.822546	0.000447496	0.00405548	down	green	pink	M4
CARD6	mRNA	12.3065	0.857745	0.000448034	0.00405798	up	white	white	M12
ZBTB7B	mRNA	124.112	0.632022	0.000448259	0.00405765	up	lightgreen	tan	M15
FBXL8	mRNA	11.1368	0.596005	0.000449285	0.00406456	up	salmon	lightsteelblue1	M6
THEMIS2	mRNA	68.4127	0.923757	0.000449615	0.00406517	up	lightgreen	tan	M15
KDM4B	mRNA	375.09	-0.408364	0.000450302	0.00406901	down	NA	NA	NA
CHD4	mRNA	137.185	0.424022	0.00045096	0.0040702	up	NA	NA	NA
CD36	mRNA	7.36544	-0.787969	0.000452454	0.00408131	down	plum1	plum1	M13
TMC7	mRNA	41.039	0.780121	0.00045408	0.00409359	up	red	red	M8
TMEM63C	mRNA	345.734	-0.56726	0.000455743	0.00410619	down	blue	pink	M4
XKR4	mRNA	276.093	-0.848542	0.000456185	0.00410779	down	purple	darkred	M3
PLOD2	mRNA	105.207	0.69208	0.000456893	0.00411177	up	darkgreen	tan	M15
SALL1	mRNA	160.926	0.629691	0.000457009	0.00411043	up	red	red	M8
C2CD2L	mRNA	680.037	-0.411142	0.000459618	0.0041267	down	blue	pink	M4
LST1	mRNA	33.9292	0.845372	0.000460993	0.00413665	up	tan	tan	M15
IRF5	mRNA	42.609	0.739298	0.000461261	0.00413666	up	tan	tan	M15
SPSB4	mRNA	14.2946	-0.791837	0.000462129	0.00414204	down	royalblue	darkred	M3
BRF2	mRNA	45.5903	-0.452854	0.000462547	0.00414339	down	blue	pink	M4
SVOP	mRNA	1244.3	-0.728232	0.000465589	0.00416582	down	blue	pink	M4
UPK3B	mRNA	4.12083	1.30451	0.000465797	0.00416528	up	NA	NA	NA
SLC25A25	mRNA	371.671	-0.516458	0.000465816	0.00416305	down	darkred	darkred	M3
C1orf94	mRNA	4.88048	-0.952574	0.000465946	0.00416181	down	NA	NA	NA
BTN3A2	mRNA	72.6119	0.76356	0.000466733	0.00416643	up	tan	tan	M15
PAN2	mRNA	201.248	0.485199	0.000466881	0.00416535	up	salmon	lightsteelblue1	M6
PIDD1	mRNA	209.942	0.544881	0.000468985	0.00417931	up	salmon	lightsteelblue1	M6
SARM1	mRNA	96.5571	-0.484108	0.000470307	0.00418868	down	NA	NA	NA
C19orf38	mRNA	9.02666	0.975539	0.000472148	0.00420266	up	lightgreen	tan	M15
CLIC2	mRNA	30.4807	0.636142	0.000472789	0.00420595	up	turquoise	lightsteelblue1	M6
METAP2	mRNA	254.382	0.378524	0.000474082	0.00421503	up	NA	NA	NA
PTGIS	mRNA	58.7018	-0.781317	0.000477836	0.00424353	down	lightyellow	darkred	M3
RIOX1	mRNA	51.3141	-0.380735	0.000480062	0.00426086	down	NA	NA	NA
SLC26A6	mRNA	83.2141	0.558848	0.000480667	0.00426379	up	salmon	lightsteelblue1	M6
MARK1	mRNA	335.536	-0.447109	0.000481348	0.00426738	down	purple	darkred	M3
ACBD7	mRNA	459.004	0.912735	0.000482261	0.00427303	up	lightcyan	lightcyan	M10
CNDP1	mRNA	339.365	1.58368	0.000482438	0.00427215	up	red	red	M8
GABPA	mRNA	84.2087	0.503741	0.000482534	0.00427056	up	turquoise	lightsteelblue1	M6
CDKN1C	mRNA	94.8147	1.01047	0.000485233	0.004292	up	red	red	M8
KIAA1549	mRNA	325.499	-0.614364	0.000487002	0.00430028	down	lightyellow	darkred	M3
ZMYND10	mRNA	25.4402	-0.721221	0.0004876	0.0043031	down	royalblue	darkred	M3
MAGED4	mRNA	13.0072	-1.62476	0.000493885	0.00435113	down	royalblue	darkred	M3
TMEM26	mRNA	7.02456	1.04748	0.000497909	0.00437414	up	turquoise	lightsteelblue1	M6
SMAP1	mRNA	66.3783	-0.55608	0.000498782	0.00437933	down	skyblue	darkred	M3
CNTLN	mRNA	22.3529	0.718884	0.000499325	0.00438161	up	darkgreen	tan	M15
PAK5	mRNA	263.573	-0.574822	0.000500836	0.00439238	down	pink	pink	M4
CCR5	mRNA	4.74999	1.33122	0.000501573	0.00439636	up	tan	tan	M15
FNBP1L	mRNA	289.915	-0.854889	0.000503413	0.00440999	down	turquoise	lightsteelblue1	M6
INKA2	mRNA	542.848	-0.625559	0.00050616	0.00443155	down	blue	pink	M4
B2M	mRNA	2301.8	0.801273	0.000507691	0.00444244	up	darkgrey	tan	M15
TRIM71	mRNA	17.4225	-0.830191	0.000509069	0.00444947	down	sienna3	darkred	M3
GPR88	mRNA	75.3937	-0.552677	0.000509148	0.00444765	down	green	pink	M4
INA	mRNA	1633.84	-0.58723	0.000509694	0.00444991	down	green	pink	M4
HAT1	mRNA	80.3571	0.483739	0.000510809	0.00445713	up	NA	NA	NA
FGFR2	mRNA	455.309	0.75961	0.000510846	0.00445495	up	red	red	M8
TREML1	mRNA	5.00043	1.06937	0.00051477	0.00448159	up	tan	tan	M15
IFITM2	mRNA	220.379	1.11873	0.000515597	0.00448627	up	magenta	tan	M15
PPP1R3C	mRNA	222.83	0.873222	0.000517608	0.00450124	up	lightcyan	lightcyan	M10
TTF2	mRNA	36.5158	0.481815	0.00051848	0.00450629	up	turquoise	lightsteelblue1	M6
C17orf107	mRNA	16.3557	-0.637	0.000520372	0.00451767	down	blue	pink	M4
SLC25A34	mRNA	37.0182	0.611272	0.000521469	0.00452466	up	yellow	lightsteelblue1	M6
STOM	mRNA	502.419	0.823106	0.000522934	0.00453483	up	magenta	tan	M15
RPS6	mRNA	2209.78	0.601844	0.000524647	0.00454205	up	grey60	grey60	M14
ANKS6	mRNA	159.453	0.414239	0.000524993	0.00454251	up	salmon	lightsteelblue1	M6
TPCN1	mRNA	462.741	0.440122	0.000525992	0.00454861	up	red	red	M8
[truncated: 2,368 more rows]

## Sheet: Table S5
Supplementary Table S5. Module membership (MM) and gene significance (GS) calculations are performed for gene expression in the WGCNA module.
Gene	mergeModule	mergeModule	MM	MM_pvalue	GS_group(Control)	GS_group(Autism)	GS_age(age)	GS_sex(male)	GS_sex(female)	GS_pvalue_group(Control)	GS_pvalue_group(Autism)	GS_pvalue_age(age)	GS_pvalue_sex(male)	GS_pvalue_sex(female)
MT-CO1	darkred	M3	-0.501186	7.31881e-06	-0.138343	0.138343	0.220529	0.0177115	-0.0177115	0.246491	0.246491	0.0626754	0.882604	0.882604
MT-ND4	darkred	M3	-0.609922	1.29235e-08	-0.276788	0.276788	0.192408	0.00980603	-0.00980603	0.0185871	0.0185871	0.105398	0.934843	0.934843
MT-CO3	darkred	M3	-0.587405	5.82806e-08	-0.153369	0.153369	0.220108	-0.0738133	0.0738133	0.198365	0.198365	0.0631903	0.537758	0.537758
MT-CO2	darkred	M3	-0.710016	2.87679e-12	-0.263622	0.263622	0.308022	-0.00650823	0.00650823	0.0252541	0.0252541	0.00848236	0.956729	0.956729
MT-CYB	darkred	M3	-0.580643	8.9617e-08	-0.196208	0.196208	0.188926	0.00210012	-0.00210012	0.0985672	0.0985672	0.111973	0.986031	0.986031
MT-ATP6	darkred	M3	-0.671021	1.12012e-10	-0.257042	0.257042	0.266266	0.00594868	-0.00594868	0.0292821	0.0292821	0.023773	0.960447	0.960447
MT-ND1	darkred	M3	-0.734454	2.10105e-13	-0.310932	0.310932	0.357967	0.0468047	-0.0468047	0.00785088	0.00785088	0.00201992	0.69623	0.69623
MT-ND2	darkred	M3	-0.776791	1.06131e-15	-0.341733	0.341733	0.366616	0.0430001	-0.0430001	0.0033039	0.0033039	0.00153775	0.719859	0.719859
MT-ND5	darkred	M3	-0.590031	4.91788e-08	-0.252564	0.252564	0.16966	0.0802467	-0.0802467	0.0323225	0.0323225	0.154223	0.502806	0.502806
MBP	red	M8	0.776623	1.08628e-15	-0.323417	0.323417	0.441973	-0.0920812	0.0920812	0.00558588	0.00558588	0.000101577	0.441717	0.441717
CLU	darkred	M3	-0.407936	0.000375208	-0.233809	0.233809	0.399229	0.0535894	-0.0535894	0.0480747	0.0480747	0.000512904	0.654814	0.654814
MT-ND3	darkred	M3	-0.788215	2.08253e-16	-0.357902	0.357902	0.323349	0.0642372	-0.0642372	0.00202402	0.00202402	0.00559646	0.5919	0.5919
CALM1	pink	M4	0.867264	6.83118e-23	0.297288	-0.297288	-0.153355	-0.0598078	0.0598078	0.0112112	0.0112112	0.198405	0.617743	0.617743
GFAP	tan	M15	0.399135	0.000514619	-0.213784	0.213784	0.301405	-0.00560374	0.00560374	0.0713605	0.0713605	0.0100856	0.962738	0.962738
CALM3	pink	M4	0.931136	2.19353e-32	0.450177	-0.450177	-0.112911	-0.0132088	0.0132088	7.25769e-05	7.25769e-05	0.344995	0.912311	0.912311
SNAP25	brown	M5	0.648377	7.37462e-10	0.0893173	-0.0893173	0.257573	-0.0820514	0.0820514	0.4556	0.4556	0.0289384	0.493217	0.493217
NRGN	violet	M2	0.787968	2.15955e-16	0.146214	-0.146214	0.0721941	-0.0425449	0.0425449	0.220367	0.220367	0.546739	0.722703	0.722703
KIF5A	violet	M2	0.594153	3.75607e-08	-0.100793	0.100793	0.36732	-0.120448	0.120448	0.399544	0.399544	0.0015035	0.313539	0.313539
MT-ND4L	darkred	M3	-0.470353	3.05872e-05	-0.174401	0.174401	0.112074	0.0129127	-0.0129127	0.142868	0.142868	0.348608	0.914269	0.914269
CAMK2A	violet	M2	0.876616	6.24398e-24	0.0841707	-0.0841707	0.211545	-0.00242737	0.00242737	0.48208	0.48208	0.0744471	0.983855	0.983855
APP	pink	M4	0.796034	6.44162e-17	0.361739	-0.361739	-0.173552	-0.0776978	0.0776978	0.00179504	0.00179504	0.144852	0.516512	0.516512
GLUL	lightcyan	M10	0.850768	3.07785e-21	-0.189273	0.189273	0.0559446	0.176266	-0.176266	0.111305	0.111305	0.640669	0.138576	0.138576
MT-ND6	darkred	M3	-0.640417	1.37862e-09	-0.329441	0.329441	0.201829	0.123357	-0.123357	0.00471598	0.00471598	0.0891035	0.301907	0.301907
SLC1A2	lightcyan	M10	0.798496	4.40498e-17	-0.163615	0.163615	-0.0489638	0.127855	-0.127855	0.169661	0.169661	0.682947	0.284483	0.284483
SPARCL1	brown	M5	0.584999	6.79997e-08	-0.164919	0.164919	0.328028	0.0598299	-0.0598299	0.166238	0.166238	0.0049084	0.617613	0.617613
ENC1	pink	M4	0.941928	6.76347e-35	0.433784	-0.433784	-0.186521	-0.0213695	0.0213695	0.000140881	0.000140881	0.116699	0.858587	0.858587
FBXL16	violet	M2	0.789569	1.70571e-16	0.07842	-0.07842	0.0832304	-0.0620557	0.0620557	0.51261	0.51261	0.487005	0.604567	0.604567
MAP1A	pink	M4	0.823763	6.40498e-19	0.208618	-0.208618	0.127018	-0.019884	0.019884	0.0786447	0.0786447	0.287674	0.868327	0.868327
CKB	violet	M2	0.752091	2.64109e-14	-0.0500603	0.0500603	0.455341	-0.0385257	0.0385257	0.676237	0.676237	5.84765e-05	0.747983	0.747983
HSP90AA1	lightsteelblue1	M6	0.649345	6.82574e-10	-0.190387	0.190387	-0.0691651	-0.0226796	0.0226796	0.109176	0.109176	0.563733	0.850015	0.850015
FTL	pink	M4	-0.76627	4.37818e-15	-0.387036	0.387036	0.161669	0.0371938	-0.0371938	0.00078353	0.00078353	0.174863	0.756421	0.756421
HSPA8	darkmagenta	M1	0.657779	3.43832e-10	0.339822	-0.339822	-0.299233	-0.047951	0.047951	0.00349509	0.00349509	0.0106667	0.689166	0.689166
PSAP	darkmagenta	M1	0.869694	3.73462e-23	0.1176	-0.1176	0.140143	0.0482035	-0.0482035	0.325204	0.325204	0.240337	0.687613	0.687613
TUBA1A	darkred	M3	0.73465	2.05514e-13	0.364504	-0.364504	-0.428492	0.0105993	-0.0105993	0.0016448	0.0016448	0.000173279	0.929585	0.929585
OLFM1	violet	M2	0.721322	8.87325e-13	0.183701	-0.183701	-0.117272	-0.131068	0.131068	0.122431	0.122431	0.326561	0.272454	0.272454
YWHAG	pink	M4	0.907488	4.48527e-28	0.461169	-0.461169	-0.193456	-0.0617483	0.0617483	4.56322e-05	4.56322e-05	0.103478	0.606362	0.606362
CLSTN1	pink	M4	0.938799	4.02323e-34	0.410345	-0.410345	-0.150074	-0.0436401	0.0436401	0.000343596	0.000343596	0.208293	0.715864	0.715864
GPM6A	pink	M4	0.751088	2.98547e-14	0.268835	-0.268835	-0.297215	-0.0737372	0.0737372	0.0224053	0.0224053	0.0112323	0.538179	0.538179
PLP1	red	M8	0.840654	2.55108e-20	-0.292144	0.292144	0.397915	-0.0948907	0.0948907	0.0127699	0.0127699	0.000537283	0.427851	0.427851
SLC17A7	pink	M4	0.845084	1.02926e-20	0.261524	-0.261524	0.0418757	-0.0407019	0.0407019	0.0264841	0.0264841	0.726893	0.73426	0.73426
SYP	pink	M4	0.951651	1.30745e-37	0.375567	-0.375567	-0.111099	-0.028039	0.028039	0.0011504	0.0011504	0.352842	0.815139	0.815139
CPLX2	pink	M4	0.761056	8.60168e-15	0.330795	-0.330795	0.103293	0.00647784	-0.00647784	0.00453775	0.00453775	0.387893	0.956931	0.956931
RTN3	pink	M4	0.88059	2.12813e-24	0.273269	-0.273269	0.029668	-0.0648942	0.0648942	0.0202019	0.0202019	0.804606	0.588108	0.588108
NDRG4	pink	M4	0.946525	4.07825e-36	0.399478	-0.399478	-0.107244	-0.0708595	0.0708595	0.000508391	0.000508391	0.369901	0.554196	0.554196
PKM	darkmagenta	M1	0.875901	7.54802e-24	0.168494	-0.168494	0.346973	-0.0138943	0.0138943	0.157116	0.157116	0.00282656	0.90778	0.90778
FAIM2	pink	M4	0.73832	1.35277e-13	0.13806	-0.13806	0.283369	0.018798	-0.018798	0.247466	0.247466	0.0158632	0.875459	0.875459
RTN1	pink	M4	0.937263	9.33419e-34	0.470517	-0.470517	-0.176513	-0.0928799	0.0928799	3.03661e-05	3.03661e-05	0.138015	0.43775	0.43775
MAP1B	darkred	M3	0.7373	1.52043e-13	0.373629	-0.373629	-0.115781	0.0233259	-0.0233259	0.00122584	0.00122584	0.332794	0.845793	0.845793
NDRG2	lightcyan	M10	0.710375	2.77369e-12	-0.323444	0.323444	0.29572	0.0511588	-0.0511588	0.00558159	0.00558159	0.011668	0.66954	0.66954
CHN1	brown	M5	0.660206	2.81111e-10	0.0395684	-0.0395684	0.190617	-0.0469788	0.0469788	0.741398	0.741398	0.108742	0.695156	0.695156
DNM1	pink	M4	0.886086	4.50322e-25	0.256096	-0.256096	0.143798	-0.0501407	0.0501407	0.0299035	0.0299035	0.228169	0.675746	0.675746
NCDN	pink	M4	0.801854	2.60088e-17	0.227803	-0.227803	0.178858	0.01524	-0.01524	0.0542887	0.0542887	0.132774	0.898893	0.898893
MAP2	pink	M4	0.83234	1.30352e-19	0.34323	-0.34323	-0.213993	-0.084819	0.084819	0.00316072	0.00316072	0.071077	0.4787	0.4787
FAM107A	lightcyan	M10	0.766039	4.51306e-15	-0.313152	0.313152	0.308746	-0.0126858	0.0126858	0.00739737	0.00739737	0.00832113	0.915771	0.915771
SYT1	brown	M5	0.786974	2.49771e-16	0.227674	-0.227674	0.00481783	-0.0755304	0.0755304	0.0544281	0.0544281	0.967961	0.528314	0.528314
ENO2	pink	M4	0.882024	1.42999e-24	0.375472	-0.375472	0.0949992	-0.0300434	0.0300434	0.001154	0.001154	0.427321	0.802184	0.802184
ATP1A2	lightcyan	M10	0.792581	1.08828e-16	-0.0132467	0.0132467	-0.0266482	0.138627	-0.138627	0.912061	0.912061	0.824158	0.245511	0.245511
NPTXR	pink	M4	0.867268	6.82478e-23	0.414983	-0.414983	-0.21381	-0.0711881	0.0711881	0.000289501	0.000289501	0.0713246	0.552356	0.552356
UCHL1	pink	M4	0.890944	1.06625e-25	0.396768	-0.396768	-0.00206606	0.00573903	-0.00573903	0.00055942	0.00055942	0.986258	0.961839	0.961839
ITM2C	pink	M4	0.300373	0.0103583	0.0271556	-0.0271556	0.196162	-0.0413083	0.0413083	0.820866	0.820866	0.0986471	0.730451	0.730451
SPTBN1	darkred	M3	0.736487	1.66844e-13	0.374329	-0.374329	-0.370169	0.0428315	-0.0428315	0.00119811	0.00119811	0.00137176	0.720912	0.720912
EEF1A2	pink	M4	0.884362	7.3921e-25	0.354379	-0.354379	-0.0177141	-0.0760743	0.0760743	0.00225693	0.00225693	0.882587	0.52534	0.52534
APLP1	pink	M4	0.602982	2.08157e-08	0.202136	-0.202136	-0.0209176	-0.0494301	0.0494301	0.0886074	0.0886074	0.861548	0.68009	0.68009
STMN1	darkred	M3	0.773083	1.76404e-15	0.394184	-0.394184	-0.339054	-0.105745	0.105745	0.000612389	0.000612389	0.0035746	0.376666	0.376666
STXBP1	pink	M4	0.950643	2.64642e-37	0.406041	-0.406041	-0.00419526	-0.0615457	0.0615457	0.000401909	0.000401909	0.9721	0.607546	0.607546
YWHAH	pink	M4	0.834189	9.14102e-20	0.318358	-0.318358	0.0229341	-0.0290685	0.0290685	0.00642271	0.00642271	0.848352	0.808479	0.808479
GRIN1	pink	M4	0.902467	2.61459e-27	0.250945	-0.250945	-0.0302811	-0.0434954	0.0434954	0.0334846	0.0334846	0.800651	0.716767	0.716767
CST3	lightcyan	M10	0.740495	1.05225e-13	-0.208485	0.208485	0.0995405	0.0797948	-0.0797948	0.0788396	0.0788396	0.405457	0.505222	0.505222
RTN4	brown	M5	0.825363	4.79077e-19	0.197327	-0.197327	-0.0319038	-0.0691351	0.0691351	0.0966234	0.0966234	0.790206	0.563902	0.563902
CPE	pink	M4	0.453354	6.35711e-05	0.118438	-0.118438	-0.0432877	0.00145985	-0.00145985	0.321744	0.321744	0.718063	0.99029	0.99029
STMN2	darkred	M3	0.814538	3.23344e-18	0.451361	-0.451361	-0.36602	-0.111336	0.111336	6.90905e-05	6.90905e-05	0.00156733	0.351809	0.351809
YWHAZ	darkred	M3	0.787584	2.28468e-16	0.394392	-0.394392	-0.277421	-0.0318234	0.0318234	0.000607962	0.000607962	0.0183088	0.790723	0.790723
VSNL1	brown	M5	0.663178	2.19135e-10	0.125002	-0.125002	0.257654	-0.0249243	0.0249243	0.295456	0.295456	0.0288858	0.835369	0.835369
MT-ATP8	darkred	M3	-0.475106	2.47545e-05	-0.0853276	0.0853276	0.160996	-0.0384407	0.0384407	0.476057	0.476057	0.17669	0.748521	0.748521
PHYHIP	pink	M4	0.792883	1.04e-16	0.191498	-0.191498	0.20617	0.011158	-0.011158	0.107086	0.107086	0.0822972	0.925884	0.925884
KIF5C	brown	M5	0.760096	9.72214e-15	0.164985	-0.164985	-0.264013	-0.189643	0.189643	0.166067	0.166067	0.0250301	0.110595	0.110595
PACSIN1	violet	M2	0.888915	1.96235e-25	0.126308	-0.126308	0.163805	-0.0245693	0.0245693	0.2904	0.2904	0.169159	0.837682	0.837682
VAMP2	pink	M4	0.86684	7.58105e-23	0.389268	-0.389268	-0.0538185	-0.0337935	0.0337935	0.000725934	0.000725934	0.653433	0.778089	0.778089
FKBP8	violet	M2	0.728485	4.08639e-13	0.0153807	-0.0153807	0.417337	0.00637869	-0.00637869	0.897965	0.897965	0.000265146	0.95759	0.95759
NSMF	pink	M4	0.652697	5.21075e-10	0.269624	-0.269624	-0.0993811	-0.0576895	0.0576895	0.0219986	0.0219986	0.406213	0.630271	0.630271
GABBR1	pink	M4	0.8641	1.4736e-22	0.42089	-0.42089	-0.212727	0.0319809	-0.0319809	0.000231924	0.000231924	0.0728043	0.789711	0.789711
ABR	pink	M4	0.859969	3.90674e-22	0.394305	-0.394305	-0.104474	-0.0325737	0.0325737	0.000609819	0.000609819	0.382462	0.785905	0.785905
DYNC1H1	pink	M4	0.780573	6.25767e-16	0.444106	-0.444106	-0.196136	0.0012658	-0.0012658	9.31538e-05	9.31538e-05	0.098693	0.99158	0.99158
THY1	pink	M4	0.82795	2.9767e-19	0.201492	-0.201492	0.0722413	0.00102002	-0.00102002	0.0896501	0.0896501	0.546477	0.993215	0.993215
ATP2B2	pink	M4	0.937025	1.06141e-33	0.378738	-0.378738	-0.194614	-0.0694964	0.0694964	0.00103594	0.00103594	0.101389	0.561862	0.561862
NEFL	pink	M4	0.872177	1.99001e-23	0.368778	-0.368778	0.0863492	-0.0734963	0.0734963	0.00143474	0.00143474	0.470772	0.539511	0.539511
CLIP3	pink	M4	0.894904	3.13085e-26	0.447345	-0.447345	-0.208127	-0.0828786	0.0828786	8.1587e-05	8.1587e-05	0.079367	0.488854	0.488854
DLG4	pink	M4	0.888151	2.46132e-25	0.387605	-0.387605	-0.198099	-0.0544347	0.0544347	0.000768453	0.000768453	0.0952986	0.649723	0.649723
PLD3	darkmagenta	M1	0.854525	1.34802e-21	0.283075	-0.283075	-0.0588895	-0.0134002	0.0134002	0.0159771	0.0159771	0.623161	0.911046	0.911046
GAS7	pink	M4	0.851434	2.66302e-21	0.348521	-0.348521	-0.0504038	-0.0515483	0.0515483	0.00269788	0.00269788	0.67414	0.667172	0.667172
ATP1B1	brown	M5	0.743338	7.54924e-14	0.264893	-0.264893	-0.0614695	-0.101431	0.101431	0.0245325	0.0245325	0.607991	0.396551	0.396551
CTSB	darkmagenta	M1	0.800652	3.14423e-17	0.1626	-0.1626	-0.140951	-0.0323346	0.0323346	0.172361	0.172361	0.237611	0.78744	0.78744
SEPTIN3	pink	M4	0.813169	4.08015e-18	0.461155	-0.461155	-0.164832	-0.0356898	0.0356898	4.56596e-05	4.56596e-05	0.166466	0.765983	0.765983
SYT11	pink	M4	0.81088	5.99473e-18	0.357328	-0.357328	-0.126718	-0.0312276	0.0312276	0.00206045	0.00206045	0.288825	0.794554	0.794554
SYNGR1	pink	M4	0.945655	7.06764e-36	0.355132	-0.355132	0.00567546	-0.0451024	0.0451024	0.00220523	0.00220523	0.962262	0.706768	0.706768
TPPP	violet	M2	0.751792	2.73954e-14	0.119077	-0.119077	0.201473	-0.053615	0.053615	0.319119	0.319119	0.0896801	0.65466	0.65466
ATP5F1B	darkmagenta	M1	0.877019	5.60781e-24	0.404237	-0.404237	0.0253718	-0.0491389	0.0491389	0.000428934	0.000428934	0.832456	0.681874	0.681874
ATP2A2	pink	M4	0.847099	6.74586e-21	0.416861	-0.416861	-0.266268	-0.0534452	0.0534452	0.000269911	0.000269911	0.0237716	0.655684	0.655684
SCAMP5	pink	M4	0.93446	4.10921e-33	0.352225	-0.352225	-0.00466031	-0.0334846	0.0334846	0.00241091	0.00241091	0.969008	0.780067	0.780067
PRKAR1B	pink	M4	0.858309	5.73065e-22	0.269113	-0.269113	0.184986	-0.0308633	0.0308633	0.0222612	0.0222612	0.119792	0.7969	0.7969
DGKZ	violet	M2	0.825885	4.35473e-19	0.0897153	-0.0897153	0.0829685	-0.0819667	0.0819667	0.453586	0.453586	0.488381	0.493665	0.493665
BSG	saddlebrown	M9	0.732432	2.63729e-13	-0.107299	0.107299	0.251675	-0.0173541	0.0173541	0.369655	0.369655	0.0329564	0.884957	0.884957
RAB6B	pink	M4	0.956548	3.38058e-39	0.401428	-0.401428	-0.0589546	-0.0404953	0.0404953	0.000474338	0.000474338	0.622776	0.73556	0.73556
CAMK2B	pink	M4	0.896043	2.18069e-26	0.338268	-0.338268	-0.186274	-0.0457356	0.0457356	0.00365772	0.00365772	0.117191	0.702841	0.702841
PRNP	brown	M5	0.73515	1.94199e-13	0.060677	-0.060677	0.121516	-0.0212648	0.0212648	0.612634	0.612634	0.309236	0.859273	0.859273
ANK2	pink	M4	0.849831	3.76817e-21	0.357659	-0.357659	-0.217086	0.00565922	-0.00565922	0.00203934	0.00203934	0.0669953	0.96237	0.96237
KCNQ2	pink	M4	0.916777	1.29693e-29	0.358945	-0.358945	-0.15377	-0.0860204	0.0860204	0.00195933	0.00195933	0.19718	0.47247	0.47247
SLC22A17	pink	M4	0.808701	8.60387e-18	0.232555	-0.232555	0.138944	-0.0520592	0.0520592	0.0493216	0.0493216	0.244424	0.66407	0.66407
SLC1A3	lightcyan	M10	0.924895	4.10529e-31	-0.142838	0.142838	-0.0731396	0.122881	-0.122881	0.231323	0.231323	0.541486	0.303794	0.303794
PRKCB	brown	M5	0.662683	2.2846e-10	0.334613	-0.334613	-0.180914	-0.060508	0.060508	0.00406721	0.00406721	0.128305	0.613626	0.613626
TUBB4A	pink	M4	0.774949	1.36759e-15	0.327534	-0.327534	-0.0657824	-0.00198624	0.00198624	0.00497734	0.00497734	0.583	0.986789	0.986789
DDN	violet	M2	0.701915	6.46074e-12	0.130242	-0.130242	-0.00255185	-0.00184888	0.00184888	0.275514	0.275514	0.983027	0.987702	0.987702
ARPP19	brown	M5	0.671354	1.08824e-10	0.0474392	-0.0474392	-0.129387	-0.0939572	0.0939572	0.692317	0.692317	0.278707	0.432431	0.432431
DKK3	pink	M4	0.613741	9.89278e-09	0.15943	-0.15943	0.355572	0.0477011	-0.0477011	0.180992	0.180992	0.00217552	0.690704	0.690704
TMEM59L	pink	M4	0.898136	1.10974e-26	0.314269	-0.314269	-0.0144599	-0.0328187	0.0328187	0.00717799	0.00717799	0.904043	0.784334	0.784334
NTRK2	pink	M4	0.350259	0.00255967	0.033649	-0.033649	0.0444944	-0.0205721	0.0205721	0.779014	0.779014	0.710545	0.863812	0.863812
NSG2	pink	M4	0.87266	1.75775e-23	0.486366	-0.486366	-0.376224	-0.0569655	0.0569655	1.48069e-05	1.48069e-05	0.00112576	0.634577	0.634577
SCD	red	M8	0.550555	5.43059e-07	0.0731909	-0.0731909	-0.0599863	-0.046504	0.046504	0.541202	0.541202	0.616692	0.698087	0.698087
AGAP2	pink	M4	0.860496	3.4561e-22	0.372493	-0.372493	-0.235264	-0.0616733	0.0616733	0.00127212	0.00127212	0.0466616	0.6068	0.6068
BASP1	pink	M4	0.887312	3.15107e-25	0.511388	-0.511388	-0.257765	-0.095797	0.095797	4.41907e-06	4.41907e-06	0.0288145	0.423432	0.423432
ABCA2	red	M8	0.801809	2.61954e-17	-0.0229265	0.0229265	0.187207	-0.0313767	0.0313767	0.848402	0.848402	0.115335	0.793595	0.793595
SERINC1	brown	M5	0.934136	4.85634e-33	0.135204	-0.135204	0.0140821	-0.0163407	0.0163407	0.257476	0.257476	0.906539	0.891633	0.891633
SYNPO	violet	M2	0.738182	1.37432e-13	0.1804	-0.1804	0.112394	-0.000221558	0.000221558	0.129411	0.129411	0.347224	0.998526	0.998526
SRRM2	lightsteelblue1	M6	0.736143	1.73507e-13	0.0119504	-0.0119504	-0.167924	0.0166736	-0.0166736	0.920637	0.920637	0.158546	0.889439	0.889439
MT3	darkred	M3	-0.738028	1.39881e-13	-0.354787	0.354787	0.422389	-0.0448713	0.0448713	0.00222879	0.00222879	0.000219083	0.708203	0.708203
GPM6B	lightsteelblue1	M6	0.356602	0.00210732	-0.0911716	0.0911716	0.0201555	-0.0123662	0.0123662	0.44626	0.44626	0.866545	0.917885	0.917885
YWHAB	darkred	M3	0.681115	4.58138e-11	0.354937	-0.354937	-0.171818	-0.0933173	0.0933173	0.0022185	0.0022185	0.148974	0.435586	0.435586
APOE	lightcyan	M10	0.796015	6.46081e-17	-0.26362	0.26362	-0.0907811	0.0371065	-0.0371065	0.0252548	0.0252548	0.448218	0.756975	0.756975
ALDOC	darkred	M3	-0.534706	1.30951e-06	-0.086494	0.086494	0.420395	0.0529136	-0.0529136	0.470026	0.470026	0.000236308	0.658895	0.658895
ADGRB2	pink	M4	0.93208	1.37503e-32	0.393264	-0.393264	-0.151885	-0.0847642	0.0847642	0.000632311	0.000632311	0.202792	0.478985	0.478985
GAP43	pink	M4	0.850173	3.50076e-21	0.503907	-0.503907	-0.0678466	-0.0560517	0.0560517	6.40756e-06	6.40756e-06	0.571207	0.640029	0.640029
ADCY1	pink	M4	0.880806	2.00554e-24	0.548633	-0.548633	-0.317047	-0.0572671	0.0572671	6.057e-07	6.057e-07	0.00665691	0.632782	0.632782
KIF3C	pink	M4	0.913878	4.09018e-29	0.503034	-0.503034	-0.270746	-0.0216877	0.0216877	6.68762e-06	6.68762e-06	0.0214314	0.856503	0.856503
SV2A	pink	M4	0.952485	7.21041e-38	0.393399	-0.393399	-0.0999854	-0.0672195	0.0672195	0.000629361	0.000629361	0.40335	0.574778	0.574778
B3GAT1	pink	M4	0.718784	1.16117e-12	0.317558	-0.317558	-0.20713	-0.0370591	0.0370591	0.00656481	0.00656481	0.0808488	0.757276	0.757276
TUBB2A	pink	M4	0.780406	6.40628e-16	0.496083	-0.496083	-0.442459	-0.0842906	0.0842906	9.36327e-06	9.36327e-06	9.9599e-05	0.481454	0.481454
TUBB	darkred	M3	0.727773	4.41852e-13	0.400422	-0.400422	-0.425822	0.0187559	-0.0187559	0.000491634	0.000491634	0.000192115	0.875735	0.875735
UNC13A	pink	M4	0.971589	1.51587e-45	0.445529	-0.445529	-0.167186	-0.0417061	0.0417061	8.78943e-05	8.78943e-05	0.16041	0.727956	0.727956
TMSB10	grey60	M14	0.606034	1.69035e-08	0.102063	-0.102063	-0.0514961	-0.04264	0.04264	0.3936	0.3936	0.667489	0.722109	0.722109
PI4KA	pink	M4	0.836835	5.45794e-20	0.291576	-0.291576	0.0606448	-0.00587222	0.00587222	0.012953	0.012953	0.612823	0.960955	0.960955
KCNAB2	violet	M2	0.934512	3.99921e-33	0.00595566	-0.00595566	0.467872	-0.000840621	0.000840621	0.9604	0.9604	3.41161e-05	0.994408	0.994408
DDX17	lightsteelblue1	M6	0.927215	1.42469e-31	0.00784419	-0.00784419	-0.175102	0.00657803	-0.00657803	0.947859	0.947859	0.141243	0.956266	0.956266
SNCB	violet	M2	0.862151	2.34321e-22	0.0859513	-0.0859513	0.339058	-0.063796	0.063796	0.472827	0.472827	0.0035742	0.594452	0.594452
APBB1	pink	M4	0.848048	5.51808e-21	0.375019	-0.375019	-0.0667595	-0.0357422	0.0357422	0.00117127	0.00117127	0.577404	0.76565	0.76565
RPL13A	grey60	M14	0.95707	2.23432e-39	-0.130153	0.130153	-0.00186187	-0.0215905	0.0215905	0.275845	0.275845	0.987616	0.85714	0.85714
MEF2C	darkred	M3	0.850058	3.58809e-21	0.417346	-0.417346	-0.343278	-0.0234523	0.0234523	0.000265057	0.000265057	0.00315622	0.844967	0.844967
CAMKK2	pink	M4	0.883937	8.34259e-25	0.287142	-0.287142	-0.0283195	-0.0423178	0.0423178	0.014462	0.014462	0.813324	0.724124	0.724124
NAPB	brown	M5	0.724056	6.61911e-13	0.233801	-0.233801	0.159631	-0.0615188	0.0615188	0.0480826	0.0480826	0.180434	0.607703	0.607703
CNP	red	M8	0.920737	2.52019e-30	-0.154503	0.154503	0.278581	-0.0345626	0.0345626	0.195025	0.195025	0.0178081	0.773173	0.773173
CLSTN3	pink	M4	0.951166	1.83927e-37	0.422738	-0.422738	-0.152002	-0.0500349	0.0500349	0.000216195	0.000216195	0.20244	0.676392	0.676392
RAB3A	pink	M4	0.963875	5.96397e-42	0.434677	-0.434677	-0.118182	-0.0381752	0.0381752	0.000136	0.000136	0.322797	0.750201	0.750201
RGS4	brown	M5	0.59437	3.70263e-08	0.169878	-0.169878	0.123752	-0.0752074	0.0752074	0.153687	0.153687	0.300351	0.530084	0.530084
DCTN1	pink	M4	0.822241	8.42003e-19	0.397846	-0.397846	-0.109671	-0.00186148	0.00186148	0.000538602	0.000538602	0.359103	0.987618	0.987618
ATP9A	pink	M4	0.901508	3.62212e-27	0.490972	-0.490972	-0.217163	-0.0571387	0.0571387	1.19364e-05	1.19364e-05	0.0668957	0.633546	0.633546
GABARAPL1	pink	M4	0.823926	6.21905e-19	0.311763	-0.311763	0.0479508	-0.0571612	0.0571612	0.00767839	0.00767839	0.689168	0.633412	0.633412
SLC25A23	violet	M2	0.742052	8.77737e-14	0.0412344	-0.0412344	0.197108	-0.0133186	0.0133186	0.730915	0.730915	0.0970015	0.911586	0.911586
WBP2	violet	M2	0.756482	1.53368e-14	0.0388004	-0.0388004	0.501957	0.000498616	-0.000498616	0.746247	0.746247	7.04891e-06	0.996683	0.996683
SHANK1	pink	M4	0.777506	9.6116e-16	0.326624	-0.326624	-0.200002	-0.0875015	0.0875015	0.00510663	0.00510663	0.0920973	0.46485	0.46485
SDC3	darkred	M3	0.681172	4.55779e-11	0.458499	-0.458499	-0.511752	-0.0188448	0.0188448	5.11526e-05	5.11526e-05	4.33894e-06	0.875151	0.875151
RPH3A	pink	M4	0.82204	8.72809e-19	0.289227	-0.289227	-0.0122803	-0.107127	0.107127	0.0137346	0.0137346	0.918454	0.370426	0.370426
CLTC	brown	M5	0.852452	2.13171e-21	0.240588	-0.240588	-0.112617	0.00467797	-0.00467797	0.0417766	0.0417766	0.346261	0.968891	0.968891
NRXN2	pink	M4	0.830919	1.70748e-19	0.448352	-0.448352	-0.365115	-0.0756009	0.0756009	7.82718e-05	7.82718e-05	0.00161317	0.527928	0.527928
RIMS3	pink	M4	0.744117	6.88769e-14	0.214054	-0.214054	0.275757	-0.0497757	0.0497757	0.0709954	0.0709954	0.0190487	0.677976	0.677976
ATP6V0A1	pink	M4	0.866155	8.96456e-23	0.292314	-0.292314	0.0700086	-0.0146775	0.0146775	0.0127155	0.0127155	0.558976	0.902606	0.902606
SYN2	pink	M4	0.880847	1.98275e-24	0.250483	-0.250483	0.0962168	-0.0176383	0.0176383	0.0338228	0.0338228	0.421393	0.883086	0.883086
MDH1	brown	M5	0.654968	4.33142e-10	0.18992	-0.18992	0.184067	-0.0436456	0.0436456	0.110065	0.110065	0.121674	0.71583	0.71583
HPCAL4	pink	M4	0.84693	6.99108e-21	0.251611	-0.251611	-0.00116433	0.0147474	-0.0147474	0.0330021	0.0330021	0.992255	0.902144	0.902144
MPRIP	darkred	M3	0.696928	1.04905e-11	0.410157	-0.410157	-0.364435	-0.072629	0.072629	0.00034597	0.00034597	0.0016484	0.54432	0.54432
RPL37A	grey60	M14	0.903992	1.54643e-27	-0.0920054	0.0920054	0.00911797	-0.0459097	0.0459097	0.442095	0.442095	0.939406	0.701764	0.701764
RPL8	grey60	M14	0.931676	1.68047e-32	-0.0804467	0.0804467	0.0656361	-0.0340389	0.0340389	0.501739	0.501739	0.58384	0.77652	0.77652
SCN3B	pink	M4	0.954362	1.8163e-38	0.453131	-0.453131	-0.27289	-0.0452574	0.0452574	6.41693e-05	6.41693e-05	0.0203826	0.705806	0.705806
PALM	pink	M4	0.484734	1.59695e-05	0.146368	-0.146368	-0.0589071	-0.0873166	0.0873166	0.219878	0.219878	0.623057	0.465798	0.465798
PFN2	pink	M4	0.820874	1.07405e-18	0.400432	-0.400432	0.056704	-0.150335	0.150335	0.000491462	0.000491462	0.636135	0.207493	0.207493
PPP2R2C	pink	M4	0.879599	2.79381e-24	0.340878	-0.340878	-0.137632	-0.0699374	0.0699374	0.00338821	0.00338821	0.248949	0.559376	0.559376
TMEM130	pink	M4	0.864124	1.46518e-22	0.249524	-0.249524	0.183945	0.0141392	-0.0141392	0.0345333	0.0345333	0.121927	0.906162	0.906162
CRMP1	darkred	M3	0.827756	3.08584e-19	0.545162	-0.545162	-0.465301	-0.0583989	0.0583989	7.36418e-07	7.36418e-07	3.81712e-05	0.626063	0.626063
SPTBN2	pink	M4	0.904999	1.08806e-27	0.368574	-0.368574	-0.0114078	-0.0472708	0.0472708	0.00144417	0.00144417	0.92423	0.693355	0.693355
DCLK1	pink	M4	0.891821	8.16147e-26	0.477461	-0.477461	-0.327734	-0.11399	0.11399	2.2265e-05	2.2265e-05	0.00494941	0.340378	0.340378
RPL13	grey60	M14	0.906595	6.18098e-28	-0.152739	0.152739	0.0693206	-0.0798962	0.0798962	0.200235	0.200235	0.562854	0.50468	0.50468
NAT8L	violet	M2	0.845723	9.0078e-21	0.202525	-0.202525	0.254736	-0.032395	0.032395	0.0879824	0.0879824	0.030816	0.787052	0.787052
BSN	pink	M4	0.940548	1.50261e-34	0.369883	-0.369883	-0.114142	-0.0592483	0.0592483	0.00138453	0.00138453	0.339728	0.621042	0.621042
CBX6	pink	M4	0.716628	1.45605e-12	0.267631	-0.267631	-0.0827584	-0.0476245	0.0476245	0.0230374	0.0230374	0.489487	0.691175	0.691175
KIF21B	darkred	M3	0.835493	7.0973e-20	0.467798	-0.467798	-0.653836	-0.0500637	0.0500637	3.42281e-05	3.42281e-05	4.7503e-10	0.676216	0.676216
KIAA0513	pink	M4	0.867967	5.74336e-23	0.285375	-0.285375	0.139434	-0.0264845	0.0264845	0.0151045	0.0151045	0.242747	0.825221	0.825221
SLC12A5	pink	M4	0.937145	9.94981e-34	0.332861	-0.332861	0.0105069	-0.041708	0.041708	0.00427742	0.00427742	0.930198	0.727944	0.727944
RPS11	grey60	M14	0.950247	3.47684e-37	-0.111449	0.111449	0.0211452	-0.0465751	0.0465751	0.351319	0.351319	0.860056	0.697648	0.697648
LINGO1	pink	M4	0.932534	1.09566e-32	0.443068	-0.443068	-0.282603	-0.0680373	0.0680373	9.71669e-05	9.71669e-05	0.0161613	0.570123	0.570123
CCNI	darkred	M3	0.580759	8.89631e-08	0.298034	-0.298034	-0.186777	-0.171947	0.171947	0.0109995	0.0109995	0.116188	0.148665	0.148665
ATP6V1B2	brown	M5	0.614731	9.2253e-09	0.298551	-0.298551	0.161379	-0.0494569	0.0494569	0.0108549	0.0108549	0.175648	0.679926	0.679926
CHD3	darkred	M3	0.902166	2.89716e-27	0.438481	-0.438481	-0.475902	-0.0251587	0.0251587	0.000116901	0.000116901	2.38855e-05	0.833843	0.833843
PLEKHB1	red	M8	0.632578	2.50877e-09	-0.395722	0.395722	0.516914	0.079444	-0.079444	0.000580345	0.000580345	3.33944e-06	0.507102	0.507102
ATCAY	pink	M4	0.95089	2.22875e-37	0.457094	-0.457094	-0.16694	-0.0758795	0.0758795	5.42986e-05	5.42986e-05	0.161035	0.526404	0.526404
NGEF	pink	M4	0.881485	1.6616e-24	0.317904	-0.317904	0.0339588	-0.026983	0.026983	0.00650307	0.00650307	0.777032	0.821985	0.821985
NELL2	pink	M4	0.920354	2.96402e-30	0.43957	-0.43957	-0.232206	-0.0738232	0.0738232	0.000111908	0.000111908	0.0496737	0.537704	0.537704
CSRP1	lightcyan	M10	0.571486	1.58052e-07	-0.345174	0.345174	0.370987	0.0781883	-0.0781883	0.00298303	0.00298303	0.00133594	0.51386	0.51386
PDE2A	pink	M4	0.933588	6.42836e-33	0.368414	-0.368414	-0.199543	-0.0554077	0.0554077	0.00145162	0.00145162	0.0928625	0.643883	0.643883
NRCAM	pink	M4	0.862228	2.30101e-22	0.267421	-0.267421	-0.0789836	-0.0680784	0.0680784	0.0231493	0.0231493	0.509575	0.56989	0.56989
PTPRN	pink	M4	0.935952	1.88228e-33	0.325786	-0.325786	-0.0562194	-0.0472804	0.0472804	0.00522812	0.00522812	0.639027	0.693295	0.693295
IQSEC1	pink	M4	0.749991	3.41121e-14	0.2188	-0.2188	0.118364	-0.115608	0.115608	0.0648159	0.0648159	0.322046	0.333522	0.333522
CAMKV	pink	M4	0.930523	2.95946e-32	0.398557	-0.398557	-0.170451	-0.0111657	0.0111657	0.000525234	0.000525234	0.152284	0.925833	0.925833
ATP1B2	lightcyan	M10	0.819624	1.33954e-18	0.00108917	-0.00108917	-0.122246	0.113004	-0.113004	0.992755	0.992755	0.306318	0.344598	0.344598
ADGRL1	pink	M4	0.876146	7.07349e-24	0.450071	-0.450071	-0.304748	-0.0626091	0.0626091	7.28975e-05	7.28975e-05	0.00924538	0.601342	0.601342
SPP1	tan	M15	0.7619	7.72026e-15	-0.253867	0.253867	0.0512863	-0.0778433	0.0778433	0.0314117	0.0314117	0.668765	0.515725	0.515725
CELSR2	pink	M4	0.88047	2.20014e-24	0.444961	-0.444961	-0.180974	-0.0817693	0.0817693	8.99586e-05	8.99586e-05	0.128176	0.49471	0.49471
TTC3	brown	M5	0.860265	3.64695e-22	0.148751	-0.148751	-0.238805	-0.0346931	0.0346931	0.212376	0.212376	0.043363	0.77234	0.77234
GABBR2	pink	M4	0.956321	4.04202e-39	0.387312	-0.387312	-0.194541	-0.0649742	0.0649742	0.000776187	0.000776187	0.10152	0.587647	0.587647
PAK1	pink	M4	0.852213	2.2466e-21	0.317569	-0.317569	0.0739083	-0.0198142	0.0198142	0.00656277	0.00656277	0.537234	0.868784	0.868784
RAB11FIP4	pink	M4	0.827934	2.98583e-19	0.286226	-0.286226	-0.300963	-0.0811387	0.0811387	0.0147921	0.0147921	0.0102016	0.498055	0.498055
MACF1	lightsteelblue1	M6	0.776063	1.17359e-15	0.0254002	-0.0254002	-0.286946	0.10302	-0.10302	0.832271	0.832271	0.0145322	0.389157	0.389157
PJA2	brown	M5	0.922243	1.32144e-30	0.192779	-0.192779	0.00650045	-0.0320036	0.0320036	0.104714	0.104714	0.956781	0.789565	0.789565
TMOD2	pink	M4	0.63329	2.37769e-09	0.183181	-0.183181	-0.101467	-0.0058115	0.0058115	0.12351	0.12351	0.396382	0.961358	0.961358
RAP1GAP	pink	M4	0.834547	8.5292e-20	0.221253	-0.221253	-0.0324685	-0.084101	0.084101	0.0617958	0.0617958	0.78658	0.482444	0.482444
WSB2	pink	M4	0.8473	6.46558e-21	0.453255	-0.453255	-0.449322	-0.108192	0.108192	6.38363e-05	6.38363e-05	7.51966e-05	0.365662	0.365662
PKD1	brown	M5	0.744336	6.71146e-14	0.196308	-0.196308	-0.067645	-0.149075	0.149075	0.0983911	0.0983911	0.572353	0.211373	0.211373
RPL32	grey60	M14	0.931572	1.76883e-32	-0.0930755	0.0930755	0.00565078	-0.0427168	0.0427168	0.436782	0.436782	0.962426	0.721629	0.721629
NDUFA4	violet	M2	0.744442	6.62831e-14	0.0481496	-0.0481496	0.341418	-0.0543403	0.0543403	0.687945	0.687945	0.00333473	0.650291	0.650291
NEFM	brown	M5	0.592604	4.15827e-08	0.211289	-0.211289	0.254372	-0.0230899	0.0230899	0.074807	0.074807	0.0310641	0.847334	0.847334
CADM3	pink	M4	0.924395	5.13395e-31	0.457631	-0.457631	-0.204389	-0.0304348	0.0304348	5.30749e-05	5.30749e-05	0.0850377	0.79966	0.79966
TOLLIP	pink	M4	0.772707	1.85622e-15	0.189697	-0.189697	0.171515	-0.0651894	0.0651894	0.110491	0.110491	0.149702	0.586408	0.586408
RPL7A	grey60	M14	0.928778	6.84504e-32	-0.0244449	0.0244449	0.0189895	-0.0444337	0.0444337	0.838492	0.838492	0.874201	0.710923	0.710923
RPS18	grey60	M14	0.93505	3.02406e-33	-0.02939	0.02939	-0.16472	-0.0643693	0.0643693	0.806401	0.806401	0.166756	0.591137	0.591137
NCAN	darkred	M3	0.657661	3.47186e-10	0.344021	-0.344021	-0.512879	-0.0223661	0.0223661	0.00308725	0.00308725	4.09948e-06	0.852065	0.852065
CD81	tan	M15	0.739799	1.14069e-13	-0.17673	0.17673	0.115238	0.0683463	-0.0683463	0.137524	0.137524	0.335081	0.568369	0.568369
SLC6A1	pink	M4	0.730867	3.14037e-13	0.367071	-0.367071	-0.253319	-0.0442125	0.0442125	0.00151555	0.00151555	0.0317917	0.712299	0.712299
SNRNP70	lightsteelblue1	M6	0.821007	1.04908e-18	-0.139569	0.139569	0.0143682	-0.0540546	0.0540546	0.242288	0.242288	0.904649	0.65201	0.65201
MYO5A	pink	M4	0.796964	5.58366e-17	0.246665	-0.246665	-0.149502	-0.0338751	0.0338751	0.0367273	0.0367273	0.210053	0.777568	0.777568
TAGLN3	pink	M4	0.789428	1.74158e-16	0.228745	-0.228745	0.231683	-0.0637828	0.0637828	0.0532725	0.0532725	0.0502034	0.594528	0.594528
BIN1	red	M8	0.669167	1.31512e-10	-0.0818743	0.0818743	-0.0414807	0.00229264	-0.00229264	0.494154	0.494154	0.729369	0.984751	0.984751
LYNX1	violet	M2	0.928952	6.30256e-32	0.15159	-0.15159	0.302924	0.00347627	-0.00347627	0.203682	0.203682	0.00969601	0.97688	0.97688
HPCA	pink	M4	0.809652	7.35286e-18	0.277548	-0.277548	-0.202215	-0.070043	0.070043	0.0182537	0.0182537	0.088481	0.558782	0.558782
MARCKSL1	plum1	M13	0.68221	4.14898e-11	0.136931	-0.136931	-0.325627	0.0433237	-0.0433237	0.251393	0.251393	0.00525158	0.717838	0.717838
TSPOAP1	pink	M4	0.690789	1.87998e-11	0.187977	-0.187977	-0.169946	-0.143093	0.143093	0.11382	0.11382	0.153521	0.230484	0.230484
ANXA6	brown	M5	0.450138	7.26953e-05	0.27936	-0.27936	0.0439784	-0.0195032	0.0195032	0.0174786	0.0174786	0.713756	0.870826	0.870826
STX1A	pink	M4	0.89685	1.68342e-26	0.309409	-0.309409	-0.13999	-0.0921448	0.0921448	0.00817603	0.00817603	0.240854	0.4414	0.4414
SYN1	pink	M4	0.695324	1.22348e-11	0.12446	-0.12446	0.240835	-0.0627635	0.0627635	0.297575	0.297575	0.041561	0.600444	0.600444
DST	lightsteelblue1	M6	0.781219	5.7111e-16	-0.14007	0.14007	-0.0453332	0.0514206	-0.0514206	0.240585	0.240585	0.705336	0.667948	0.667948
RAPGEF4	brown	M5	0.389136	0.000729233	-0.198807	0.198807	0.0933207	-0.122773	0.122773	0.0940973	0.0940973	0.435569	0.304219	0.304219
B2M	tan	M15	0.855175	1.16572e-21	-0.237355	0.237355	-0.0834174	-0.0853405	0.0853405	0.0446895	0.0446895	0.486023	0.47599	0.47599
PGK1	pink	M4	0.576549	1.15744e-07	0.340316	-0.340316	0.047498	-0.074968	0.074968	0.00344469	0.00344469	0.691954	0.531398	0.531398
RPL31	grey60	M14	0.716114	1.53625e-12	-0.214698	0.214698	0.150986	-0.0814849	0.0814849	0.0701299	0.0701299	0.20551	0.496217	0.496217
ATP1A1	pink	M4	0.787118	2.44574e-16	0.451373	-0.451373	-0.158656	-0.0579354	0.0579354	6.90565e-05	6.90565e-05	0.183148	0.628811	0.628811
SLC6A17	pink	M4	0.939052	3.49519e-34	0.364322	-0.364322	-0.055382	-0.043482	0.043482	0.0016543	0.0016543	0.644037	0.71685	0.71685
CRYAB	red	M8	0.804409	1.73014e-17	-0.411815	0.411815	0.364595	0.00815726	-0.00815726	0.000325527	0.000325527	0.00164005	0.945781	0.945781
SPARC	plum1	M13	0.498376	8.38636e-06	0.102901	-0.102901	-0.284543	0.0484987	-0.0484987	0.389707	0.389707	0.015415	0.6858	0.6858
GRIA2	pink	M4	0.79565	6.83217e-17	0.191793	-0.191793	-0.102191	-0.00516924	0.00516924	0.106537	0.106537	0.393004	0.965626	0.965626
NSF	pink	M4	0.837971	4.36197e-20	0.227242	-0.227242	0.0873617	-0.0342454	0.0342454	0.0549003	0.0549003	0.465566	0.7752	0.7752
PPP3CA	brown	M5	0.800569	3.18587e-17	0.0718792	-0.0718792	0.161858	-0.048174	0.048174	0.548494	0.548494	0.174352	0.687795	0.687795
CX3CL1	pink	M4	0.781658	5.36667e-16	0.34202	-0.34202	-0.364826	-0.0944716	0.0944716	0.00327604	0.00327604	0.00162807	0.429904	0.429904
PNMA2	pink	M4	0.904636	1.23563e-27	0.403593	-0.403593	0.00479216	-0.114857	0.114857	0.000438977	0.000438977	0.968132	0.336693	0.336693
NPTX1	pink	M4	0.775644	1.24318e-15	0.178256	-0.178256	0.193163	-0.0603095	0.0603095	0.134106	0.134106	0.104012	0.614792	0.614792
SPRYD3	pink	M4	0.810106	6.81859e-18	0.310287	-0.310287	0.18033	0.0459794	-0.0459794	0.00798719	0.00798719	0.129564	0.701332	0.701332
RPSA	grey60	M14	0.89877	9.01708e-27	-0.0155303	0.0155303	-0.0367701	-0.0173961	0.0173961	0.896977	0.896977	0.759111	0.884681	0.884681
PRKACB	brown	M5	0.912528	6.88747e-29	0.0971631	-0.0971631	-0.0737909	-0.0238489	0.0238489	0.41682	0.41682	0.537882	0.842379	0.842379
PIP5K1C	pink	M4	0.856447	8.75515e-22	0.303456	-0.303456	-0.257977	-0.085038	0.085038	0.00956252	0.00956252	0.0286786	0.477561	0.477561
ACAP3	lightsteelblue1	M6	0.569373	1.79726e-07	0.00463601	-0.00463601	-0.175387	-0.12424	0.12424	0.96917	0.96917	0.140587	0.298436	0.298436
CDK5R1	pink	M4	0.917119	1.12959e-29	0.48773	-0.48773	-0.300919	-0.0885549	0.0885549	1.38956e-05	1.38956e-05	0.0102133	0.459472	0.459472
FASN	darkred	M3	0.731791	2.8331e-13	0.482783	-0.482783	-0.21485	-0.0104899	0.0104899	1.74718e-05	1.74718e-05	0.0699265	0.930311	0.930311
C14orf132	pink	M4	0.734997	1.97606e-13	0.310046	-0.310046	-0.154669	-0.098486	0.098486	0.00803874	0.00803874	0.194539	0.410474	0.410474
NPTN	brown	M5	0.733716	2.28331e-13	0.294075	-0.294075	-0.0598038	-0.0401111	0.0401111	0.0121642	0.0121642	0.617767	0.737978	0.737978
SULT4A1	pink	M4	0.953274	4.0682e-38	0.371001	-0.371001	-0.0296741	-0.0497722	0.0497722	0.00133533	0.00133533	0.804567	0.677998	0.677998
RHOB	tan	M15	0.665565	1.79036e-10	0.00719966	-0.00719966	-0.0944331	0.071016	-0.071016	0.952138	0.952138	0.430093	0.553319	0.553319
NUDCD3	pink	M4	0.872325	1.91563e-23	0.413744	-0.413744	-0.0658276	0.0398328	-0.0398328	0.00030313	0.00030313	0.58274	0.739731	0.739731
PTMS	darkred	M3	0.657341	3.56476e-10	0.461771	-0.461771	-0.41003	-0.0302354	0.0302354	4.44682e-05	4.44682e-05	0.000347589	0.800945	0.800945
DPYSL3	darkred	M3	0.756923	1.45144e-14	0.394946	-0.394946	-0.452591	0.00833081	-0.00833081	0.000596313	0.000596313	6.56357e-05	0.944629	0.944629
RPS4X	grey60	M14	0.897323	1.44516e-26	-0.0587355	0.0587355	-0.0100643	-0.23766	0.23766	0.624072	0.624072	0.933131	0.0444077	0.0444077
REEP5	brown	M5	0.900491	5.09799e-27	0.094555	-0.094555	-0.0704101	-0.0650393	0.0650393	0.429495	0.429495	0.556718	0.587272	0.587272
STX1B	pink	M4	0.867399	6.60788e-23	0.310065	-0.310065	0.165583	-0.0193154	0.0193154	0.00803468	0.00803468	0.164516	0.872059	0.872059
HSPH1	brown	M5	0.709865	2.92141e-12	-0.0702378	0.0702378	-0.160423	-0.0349855	0.0349855	0.557686	0.557686	0.178254	0.770474	0.770474
MAPK1	pink	M4	0.847149	6.67504e-21	0.378558	-0.378558	-0.250752	-0.0311959	0.0311959	0.00104215	0.00104215	0.0336254	0.794758	0.794758
APC2	darkred	M3	0.646128	8.81676e-10	0.347949	-0.347949	-0.288472	-0.137476	0.137476	0.00274479	0.00274479	0.0139942	0.249491	0.249491
SV2B	brown	M5	0.623669	4.85549e-09	0.309316	-0.309316	0.0781873	-0.0085486	0.0085486	0.00819617	0.00819617	0.513866	0.943184	0.943184
RPS6	grey60	M14	0.856895	7.91024e-22	-0.273108	0.273108	0.165013	-0.0390462	0.0390462	0.0202783	0.0202783	0.165995	0.744694	0.744694
LZTS3	pink	M4	0.794256	8.44921e-17	0.197794	-0.197794	0.224105	-0.0540281	0.0540281	0.0958206	0.0958206	0.0584294	0.65217	0.65217
SOD2	tan	M15	0.520164	2.82563e-06	-0.0193275	0.0193275	0.141058	-0.170448	0.170448	0.87198	0.87198	0.23725	0.152291	0.152291
APC	brown	M5	0.552504	4.85794e-07	0.150768	-0.150768	-0.519737	-0.149441	0.149441	0.206172	0.206172	2.8886e-06	0.210241	0.210241
MAPRE2	darkred	M3	0.837777	4.53255e-20	0.466469	-0.466469	-0.421896	-0.0487746	0.0487746	3.62761e-05	3.62761e-05	0.000223237	0.684107	0.684107
RPLP1	grey60	M14	0.942644	4.4331e-35	-0.150302	0.150302	-0.0126217	-0.0340242	0.0340242	0.207594	0.207594	0.916194	0.776614	0.776614
TSPYL1	brown	M5	0.593844	3.8333e-08	0.213445	-0.213445	0.19472	-0.048383	0.048383	0.0718205	0.0718205	0.1012	0.686511	0.686511
AK5	brown	M5	0.617575	7.53762e-09	0.109526	-0.109526	0.20459	-0.0294223	0.0294223	0.359743	0.359743	0.0847253	0.806193	0.806193
CHGA	pink	M4	0.814211	3.41893e-18	0.273823	-0.273823	0.156687	-0.0827622	0.0827622	0.0199401	0.0199401	0.188713	0.489467	0.489467
PSD3	pink	M4	0.797997	4.75957e-17	0.237312	-0.237312	-0.0474044	-0.00319935	0.00319935	0.0447295	0.0447295	0.692531	0.978721	0.978721
STUM	pink	M4	0.767233	3.8577e-15	0.391152	-0.391152	-0.45777	-0.059348	0.059348	0.000680322	0.000680322	5.27642e-05	0.620454	0.620454
KALRN	pink	M4	0.929965	3.87808e-32	0.395022	-0.395022	-0.13054	-0.0578336	0.0578336	0.000594742	0.000594742	0.274407	0.629416	0.629416
PAFAH1B1	brown	M5	0.858737	5.19362e-22	0.328617	-0.328617	-0.23719	-0.0400197	0.0400197	0.00482742	0.00482742	0.0448429	0.738554	0.738554
ATP2B1	brown	M5	0.861993	2.43229e-22	0.123972	-0.123972	-0.0212154	-0.00408619	0.00408619	0.299485	0.299485	0.859596	0.972825	0.972825
SORT1	violet	M2	0.52388	2.32933e-06	0.0401563	-0.0401563	0.212032	-0.0283046	0.0283046	0.737693	0.737693	0.0737673	0.81342	0.81342
MEGF8	pink	M4	0.869859	3.58322e-23	0.502084	-0.502084	-0.265383	-0.0605067	0.0605067	7.00543e-06	7.00543e-06	0.0242591	0.613634	0.613634
RHBDD2	pink	M4	0.719707	1.05336e-12	0.140426	-0.140426	0.221375	0.0322128	-0.0322128	0.239378	0.239378	0.0616482	0.788222	0.788222
TTYH1	lightcyan	M10	0.559915	3.15985e-07	-0.0292477	0.0292477	0.0142157	-0.0199274	0.0199274	0.807321	0.807321	0.905657	0.868042	0.868042
SYT7	pink	M4	0.930843	2.53241e-32	0.287589	-0.287589	-0.0221851	-0.0947948	0.0947948	0.0143035	0.0143035	0.853249	0.42832	0.42832
L1CAM	pink	M4	0.912587	6.73281e-29	0.455922	-0.455922	-0.229166	-0.0460778	0.0460778	5.70605e-05	5.70605e-05	0.0528231	0.700723	0.700723
RANGAP1	darkmagenta	M1	0.845555	9.33024e-21	0.190849	-0.190849	0.186372	0.0503362	-0.0503362	0.108304	0.108304	0.116995	0.674553	0.674553
SERPINI1	brown	M5	0.78939	1.75161e-16	0.096902	-0.096902	0.0259912	-0.0676666	0.0676666	0.418079	0.418079	0.828427	0.57223	0.57223
RPS24	grey60	M14	0.82374	6.43121e-19	-0.184648	0.184648	-0.00126209	-0.0168443	0.0168443	0.120481	0.120481	0.991605	0.888315	0.888315
LENG8	lightsteelblue1	M6	0.908996	2.59026e-28	-0.0865756	0.0865756	-0.0850626	-0.073981	0.073981	0.469606	0.469606	0.477433	0.536832	0.536832
PREPL	brown	M5	0.829931	2.05672e-19	0.0856097	-0.0856097	0.236616	-0.0451267	0.0451267	0.474595	0.474595	0.0453787	0.706617	0.706617
RPL10	grey60	M14	0.932975	8.77668e-33	-0.0626488	0.0626488	0.0305551	0.0339555	-0.0339555	0.601111	0.601111	0.798885	0.777054	0.777054
SEZ6L2	pink	M4	0.936811	1.19112e-33	0.368354	-0.368354	-0.153345	-0.0701087	0.0701087	0.00145444	0.00145444	0.198434	0.558412	0.558412
SNAP91	pink	M4	0.940134	1.90178e-34	0.364209	-0.364209	-0.102526	-0.0748836	0.0748836	0.00166025	0.00166025	0.391448	0.531862	0.531862
GPRC5B	red	M8	0.754942	1.85831e-14	-0.191745	0.191745	0.154477	0.0923502	-0.0923502	0.106625	0.106625	0.195103	0.440379	0.440379
FBXO41	pink	M4	0.84598	8.53606e-21	0.379934	-0.379934	-0.123294	-0.0552185	0.0552185	0.0009955	0.0009955	0.302159	0.645016	0.645016
HK1	pink	M4	0.767741	3.60758e-15	0.405881	-0.405881	-0.0173635	-0.0514224	0.0514224	0.000404244	0.000404244	0.884895	0.667937	0.667937
MADD	pink	M4	0.928556	7.6049e-32	0.378458	-0.378458	-0.157703	-0.0230842	0.0230842	0.00104562	0.00104562	0.185825	0.847371	0.847371
TOMM20	brown	M5	0.872412	1.87345e-23	0.232036	-0.232036	0.0753833	-0.124356	0.124356	0.0498453	0.0498453	0.52912	0.297978	0.297978
PHF24	pink	M4	0.934105	4.93293e-33	0.426727	-0.426727	-0.148161	-0.035365	0.035365	0.000185531	0.000185531	0.214217	0.768053	0.768053
PDXK	violet	M2	0.598174	2.87708e-08	-0.046108	0.046108	0.363899	0.0148879	-0.0148879	0.700536	0.700536	0.00167669	0.901217	0.901217
PTPRN2	pink	M4	0.939302	3.03957e-34	0.459948	-0.459948	-0.153665	-0.0189357	0.0189357	4.80838e-05	4.80838e-05	0.197489	0.874554	0.874554
CD99L2	pink	M4	0.769526	2.84638e-15	0.287194	-0.287194	0.145731	0.00304805	-0.00304805	0.0144435	0.0144435	0.221912	0.979727	0.979727
ATP6V0E2	pink	M4	0.836764	5.53451e-20	0.357128	-0.357128	-0.0896767	-0.0115892	0.0115892	0.00207324	0.00207324	0.453781	0.923028	0.923028
RPL9	grey60	M14	0.831213	1.61515e-19	-0.135578	0.135578	0.137886	-0.0937945	0.0937945	0.256152	0.256152	0.24807	0.433231	0.433231
SHANK3	pink	M4	0.526754	2.00293e-06	0.129476	-0.129476	0.0125025	-0.0552606	0.0552606	0.278374	0.278374	0.916983	0.644764	0.644764
CEND1	violet	M2	0.881948	1.46074e-24	0.101371	-0.101371	0.349492	-0.0162574	0.0162574	0.396833	0.396833	0.00261989	0.892183	0.892183
EPHB6	pink	M4	0.882281	1.33078e-24	0.29694	-0.29694	0.114138	-0.0691052	0.0691052	0.0113114	0.0113114	0.339746	0.564071	0.564071
DIRAS2	brown	M5	0.677035	6.60361e-11	0.324016	-0.324016	-0.114939	-0.151636	0.151636	0.00549336	0.00549336	0.336347	0.203544	0.203544
AARS1	brown	M5	0.397986	0.000535949	0.185779	-0.185779	0.252451	0.0377786	-0.0377786	0.118186	0.118186	0.0324024	0.752713	0.752713
CLASP2	pink	M4	0.659103	3.08129e-10	0.261135	-0.261135	-0.378509	-0.0729098	0.0729098	0.0267173	0.0267173	0.00104385	0.542761	0.542761
SLC8A2	pink	M4	0.945636	7.15251e-36	0.380746	-0.380746	-0.237172	-0.0665392	0.0665392	0.000968889	0.000968889	0.0448591	0.578663	0.578663
DNAJC6	pink	M4	0.857429	7.00678e-22	0.322199	-0.322199	-0.0917835	-0.0541774	0.0541774	0.00577803	0.00577803	0.443201	0.651271	0.651271
ENSA	darkmagenta	M1	0.798163	4.63893e-17	0.243014	-0.243014	0.113968	-0.0586641	0.0586641	0.0396959	0.0396959	0.340472	0.624494	0.624494
RPL37	grey60	M14	0.867779	6.01631e-23	-0.134843	0.134843	0.00440607	-0.0651716	0.0651716	0.258761	0.258761	0.970698	0.58651	0.58651
ARHGAP21	brown	M5	0.837603	4.69182e-20	0.0137912	-0.0137912	-0.148394	-0.0603707	0.0603707	0.908461	0.908461	0.21349	0.614432	0.614432
SEMA6B	pink	M4	0.710063	2.8631e-12	0.324006	-0.324006	-0.260309	-0.0506555	0.0506555	0.005495	0.005495	0.0272189	0.672605	0.672605
B4GAT1	pink	M4	0.858586	5.37713e-22	0.295901	-0.295901	0.128764	0.0298058	-0.0298058	0.0116144	0.0116144	0.281045	0.803717	0.803717
RPS2	grey60	M14	0.852333	2.18822e-21	0.0552907	-0.0552907	-0.237371	-0.0450613	0.0450613	0.644584	0.644584	0.0446744	0.707023	0.707023
TUBA1B	pink	M4	0.653327	4.95104e-10	0.416028	-0.416028	-0.0406932	0.0361575	-0.0361575	0.000278449	0.000278449	0.734315	0.763006	0.763006
LMO3	pink	M4	0.775086	1.34223e-15	0.23592	-0.23592	-0.139726	-0.0121168	0.0121168	0.0460353	0.0460353	0.241751	0.919536	0.919536
AHCYL1	darkred	M3	-0.259842	0.0275064	-0.176051	0.176051	0.272534	0.0203547	-0.0203547	0.139066	0.139066	0.0205537	0.865238	0.865238
CELF2	pink	M4	0.780729	6.12092e-16	0.330082	-0.330082	-0.391275	-0.0328682	0.0328682	0.00463085	0.00463085	0.00067744	0.784016	0.784016
TUBB2B	plum1	M13	0.605137	1.79745e-08	0.0602845	-0.0602845	-0.266762	0.110887	-0.110887	0.614939	0.614939	0.0235036	0.35377	0.35377
R3HDM1	pink	M4	0.80854	8.83467e-18	0.31894	-0.31894	-0.348198	-0.0525761	0.0525761	0.00632111	0.00632111	0.0027243	0.660938	0.660938
BCAN	lightcyan	M10	0.529583	1.724e-06	0.0622364	-0.0622364	-0.290334	-0.0348631	0.0348631	0.603513	0.603513	0.0133612	0.771254	0.771254
DDX24	brown	M5	0.552237	4.93307e-07	0.22129	-0.22129	0.205897	0.0122718	-0.0122718	0.0617513	0.0617513	0.0827117	0.91851	0.91851
RPS9	grey60	M14	0.906667	6.0245e-28	-0.166652	0.166652	0.0223647	-0.0824212	0.0824212	0.161768	0.161768	0.852074	0.491264	0.491264
NRXN1	pink	M4	0.865592	1.02812e-22	0.354289	-0.354289	-0.229125	-0.0115324	0.0115324	0.00226317	0.00226317	0.0528671	0.923405	0.923405
SUGP2	brown	M5	0.817529	1.932e-18	0.182221	-0.182221	-0.145346	-0.0408966	0.0408966	0.125524	0.125524	0.223149	0.733037	0.733037
SERINC3	brown	M5	0.705533	4.51679e-12	0.270078	-0.270078	-0.103073	-0.04192	0.04192	0.0217675	0.0217675	0.388909	0.726615	0.726615
NRSN2	pink	M4	0.894329	3.75177e-26	0.461779	-0.461779	-0.0961622	-0.0407079	0.0407079	4.44515e-05	4.44515e-05	0.421658	0.734223	0.734223
SYNE1	pink	M4	0.688364	2.3579e-11	0.2089	-0.2089	-0.144319	0.0209725	-0.0209725	0.0782323	0.0782323	0.226472	0.861188	0.861188
RPLP0	grey60	M14	0.893462	4.91846e-26	0.0176056	-0.0176056	-0.143647	-0.0184796	0.0184796	0.883302	0.883302	0.228662	0.877552	0.877552
NCKAP1	brown	M5	0.923671	7.0785e-31	0.143012	-0.143012	-0.136249	0.00439415	-0.00439415	0.23075	0.23075	0.253783	0.970777	0.970777
PPP3CB	pink	M4	0.919884	3.61236e-30	0.426199	-0.426199	-0.250414	-0.0263554	0.0263554	0.000189343	0.000189343	0.0338732	0.82606	0.82606
AQP4	lightcyan	M10	0.882333	1.31168e-24	-0.177756	0.177756	0.0335172	0.0837784	-0.0837784	0.135219	0.135219	0.779858	0.484132	0.484132
NFE2L1	pink	M4	0.544126	7.80321e-07	0.271306	-0.271306	0.101301	-0.0347935	0.0347935	0.0211531	0.0211531	0.397159	0.771699	0.771699
CELF3	pink	M4	0.793409	9.60518e-17	0.416108	-0.416108	-0.437787	-0.0936987	0.0936987	0.000277616	0.000277616	0.000120187	0.433704	0.433704
NCALD	pink	M4	0.918886	5.47741e-30	0.36289	-0.36289	-0.0356555	-0.0449111	0.0449111	0.00173106	0.00173106	0.766202	0.707956	0.707956
FAM168B	pink	M4	0.792882	1.04005e-16	0.347356	-0.347356	0.00849006	-0.0828017	0.0828017	0.00279426	0.00279426	0.943572	0.489259	0.489259
GOT1	pink	M4	0.839443	3.25365e-20	0.292145	-0.292145	0.0689174	-0.0304641	0.0304641	0.0127696	0.0127696	0.565134	0.799471	0.799471
DSTN	brown	M5	0.580329	9.14033e-08	0.169614	-0.169614	0.189469	0.00853461	-0.00853461	0.154338	0.154338	0.110929	0.943276	0.943276
HSPA1A	tan	M15	0.467654	3.44446e-05	-0.210067	0.210067	-0.126024	0.0517598	-0.0517598	0.0765444	0.0765444	0.291496	0.665887	0.665887
NFIX	darkred	M3	0.652851	5.14621e-10	0.412266	-0.412266	-0.2259	-0.0727586	0.0727586	0.000320162	0.000320162	0.0563883	0.5436	0.5436
MTPN	darkred	M3	0.76722	3.86446e-15	0.301075	-0.301075	-0.407467	-0.118884	0.118884	0.010172	0.010172	0.000381654	0.319912	0.319912
CNTN1	pink	M4	0.828777	2.55253e-19	0.281584	-0.281584	-0.187942	-0.0473585	0.0473585	0.0165659	0.0165659	0.113889	0.692814	0.692814
MICAL2	pink	M4	0.828158	2.86418e-19	0.241976	-0.241976	-0.0618275	-0.054498	0.054498	0.0405753	0.0405753	0.605899	0.649342	0.649342
RBFOX2	darkred	M3	0.922998	9.51579e-31	0.460498	-0.460498	-0.385609	-0.0402715	0.0402715	4.6965e-05	4.6965e-05	0.000822502	0.736968	0.736968
RPL18	grey60	M14	0.939866	2.21402e-34	-0.179891	0.179891	0.0681919	-0.0133152	0.0133152	0.130516	0.130516	0.569245	0.911608	0.911608
TMEM132A	pink	M4	0.711597	2.4489e-12	0.313152	-0.313152	-0.323581	-0.05137	0.05137	0.00739742	0.00739742	0.00556038	0.668256	0.668256
CEP170B	pink	M4	0.89995	6.10601e-27	0.437255	-0.437255	-0.133508	-0.0309287	0.0309287	0.000122768	0.000122768	0.26355	0.796478	0.796478
TIMP2	darkred	M3	0.661956	2.42848e-10	0.354026	-0.354026	-0.359402	0.0445817	-0.0445817	0.00228159	0.00228159	0.00193152	0.710002	0.710002
DIRAS1	pink	M4	0.864793	1.24722e-22	0.408369	-0.408369	0.0282978	-0.0458161	0.0458161	0.000369336	0.000369336	0.813464	0.702343	0.702343
DPP6	pink	M4	0.931353	1.97127e-32	0.391227	-0.391227	-0.0860112	0.00565804	-0.00565804	0.000678569	0.000678569	0.472518	0.962378	0.962378
ABI2	pink	M4	0.830735	1.7678e-19	0.399649	-0.399649	-0.336687	-0.000239456	0.000239456	0.000505317	0.000505317	0.00383015	0.998407	0.998407
RAB6A	brown	M5	0.920637	2.63002e-30	0.274771	-0.274771	-0.144491	-0.0567999	0.0567999	0.0194986	0.0194986	0.225914	0.635563	0.635563
ADGRB1	pink	M4	0.800716	3.11275e-17	0.302771	-0.302771	-0.292189	-0.049046	0.049046	0.00973454	0.00973454	0.0127555	0.682443	0.682443
TYRO3	pink	M4	0.750172	3.33697e-14	0.201007	-0.201007	0.0867766	-0.0358747	0.0358747	0.0904403	0.0904403	0.468571	0.764806	0.764806
PTK2B	violet	M2	0.762242	7.38779e-15	0.143393	-0.143393	0.491652	0.109526	-0.109526	0.229497	0.229497	1.15596e-05	0.359744	0.359744
FSCN1	darkred	M3	0.617402	7.63101e-09	0.281451	-0.281451	-0.383625	-0.081229	0.081229	0.0166191	0.0166191	0.000879608	0.497575	0.497575
INA	pink	M4	0.829256	2.33437e-19	0.42279	-0.42279	-0.0432249	-0.0625805	0.0625805	0.000215761	0.000215761	0.718455	0.601509	0.601509
FAM131A	pink	M4	0.920184	3.18395e-30	0.415183	-0.415183	-0.155769	-0.0268005	0.0268005	0.000287354	0.000287354	0.191348	0.82317	0.82317
CTXN1	pink	M4	0.532979	1.43739e-06	0.137883	-0.137883	-0.0296418	-0.0998103	0.0998103	0.24808	0.24808	0.804775	0.404178	0.404178
PLEKHM2	violet	M2	0.621441	5.70855e-09	-0.100027	0.100027	0.62303	-0.0607617	0.0607617	0.403154	0.403154	5.0867e-09	0.612137	0.612137
SPOCK1	pink	M4	0.684723	3.29957e-11	0.249718	-0.249718	-0.159064	-0.0880793	0.0880793	0.034389	0.034389	0.182007	0.461895	0.461895
BMERB1	pink	M4	0.877899	4.42905e-24	0.327616	-0.327616	0.0929244	-0.118658	0.118658	0.00496587	0.00496587	0.437529	0.320839	0.320839
TUBA4A	violet	M2	0.900623	4.87814e-27	0.128514	-0.128514	0.227532	0.00868744	-0.00868744	0.281991	0.281991	0.054583	0.942262	0.942262
CHL1	pink	M4	0.853744	1.60337e-21	0.361361	-0.361361	-0.163835	-0.0497862	0.0497862	0.00181653	0.00181653	0.169079	0.677912	0.677912
SCG3	brown	M5	0.610057	1.28023e-08	0.0570944	-0.0570944	-0.103409	-0.0430144	0.0430144	0.633809	0.633809	0.38736	0.719769	0.719769
RPS8	grey60	M14	0.94884	9.00955e-37	-0.138458	0.138458	-0.006605	-0.028099	0.028099	0.246094	0.246094	0.956087	0.814751	0.814751
CABP1	violet	M2	0.92302	9.42423e-31	-0.0482151	0.0482151	0.458921	-0.0496741	0.0496741	0.687542	0.687542	5.02413e-05	0.678598	0.678598
RPS14	grey60	M14	0.935659	2.19804e-33	-0.0856679	0.0856679	0.086884	-0.065513	0.065513	0.474293	0.474293	0.468019	0.584547	0.584547
STMN4	pink	M4	0.624214	4.6659e-09	0.246388	-0.246388	-0.218546	-0.073244	0.073244	0.0369459	0.0369459	0.0651353	0.540907	0.540907
MAST3	pink	M4	0.75066	3.14484e-14	0.120721	-0.120721	0.0905825	0.00376113	-0.00376113	0.312434	0.312434	0.449215	0.974986	0.974986
RETREG2	pink	M4	0.80056	3.19035e-17	0.343442	-0.343442	0.0603157	-0.0137976	0.0137976	0.00314089	0.00314089	0.614755	0.908419	0.908419
TTYH3	darkred	M3	0.78211	5.03338e-16	0.466426	-0.466426	-0.533091	-0.0426916	0.0426916	3.63448e-05	3.63448e-05	1.42874e-06	0.721786	0.721786
SRSF5	lightsteelblue1	M6	0.893593	4.72306e-26	-0.0634726	0.0634726	0.000269626	0.0136152	-0.0136152	0.596326	0.596326	0.998207	0.909625	0.909625
TF	red	M8	0.876041	7.27305e-24	-0.17522	0.17522	0.356206	-0.0198445	0.0198445	0.140972	0.140972	0.0021333	0.868585	0.868585
MLC1	lightcyan	M10	0.895278	2.78161e-26	-0.077734	0.077734	-0.0175062	0.0975759	-0.0975759	0.516317	0.516317	0.883956	0.414834	0.414834
SLIT1	pink	M4	0.854009	1.51179e-21	0.441031	-0.441031	-0.288503	-0.117046	0.117046	0.000105515	0.000105515	0.0139834	0.327502	0.327502
MYH9	white	M12	0.678152	5.97827e-11	0.0550646	-0.0550646	-0.114396	-0.00924097	0.00924097	0.64594	0.64594	0.338648	0.938591	0.938591
ATP6V1E1	darkmagenta	M1	0.819294	1.41937e-18	0.090312	-0.090312	0.364468	-0.00911938	0.00911938	0.450576	0.450576	0.00164669	0.939397	0.939397
QKI	red	M8	0.643047	1.12343e-09	-0.394465	0.394465	0.0730298	0.0819017	-0.0819017	0.000606417	0.000606417	0.542095	0.494009	0.494009
NFASC	pink	M4	0.637484	1.72825e-09	0.182106	-0.182106	-0.0545207	-0.092816	0.092816	0.125766	0.125766	0.649206	0.438067	0.438067
ADD2	pink	M4	0.911894	8.77148e-29	0.506192	-0.506192	-0.261071	-0.0430605	0.0430605	5.72546e-06	5.72546e-06	0.0267563	0.719481	0.719481
PLEKHB2	pink	M4	0.796088	6.38921e-17	0.453202	-0.453202	-0.222543	-0.0541816	0.0541816	6.39768e-05	6.39768e-05	0.0602543	0.651246	0.651246
SORL1	brown	M5	0.720205	9.99263e-13	0.25166	-0.25166	-0.0245655	-0.0188022	0.0188022	0.0329672	0.0329672	0.837707	0.875431	0.875431
CRIP2	pink	M4	0.381588	0.000941972	0.176384	-0.176384	-0.0632852	-0.0247385	0.0247385	0.138307	0.138307	0.597413	0.836579	0.836579
DHCR24	pink	M4	0.704744	4.88558e-12	0.332244	-0.332244	0.0293713	-0.0661013	0.0661013	0.00435373	0.00435373	0.806523	0.58117	0.58117
SYT5	pink	M4	0.891124	1.00977e-25	0.405209	-0.405209	-0.265372	-0.11778	0.11778	0.000414181	0.000414181	0.0242652	0.324458	0.324458
ARHGEF9	pink	M4	0.919597	4.07418e-30	0.378839	-0.378839	-0.0884986	-0.0634229	0.0634229	0.00103244	0.00103244	0.459758	0.596614	0.596614
GLUD1	lightcyan	M10	0.903344	1.93538e-27	-0.268843	0.268843	0.0678165	0.0532026	-0.0532026	0.022401	0.022401	0.571378	0.657149	0.657149
RPS3	grey60	M14	0.968734	4.12179e-44	-0.118213	0.118213	-0.0455677	-0.0360302	0.0360302	0.322669	0.322669	0.703882	0.763816	0.763816
KCNJ9	pink	M4	0.846188	8.17261e-21	0.201036	-0.201036	-0.000769802	-0.0263324	0.0263324	0.0903924	0.0903924	0.994879	0.82621	0.82621
KIAA0930	red	M8	0.742596	8.2363e-14	-0.224856	0.224856	0.37616	0.0281509	-0.0281509	0.0575687	0.0575687	0.00112816	0.814415	0.814415
DLG2	pink	M4	0.800011	3.47727e-17	0.314734	-0.314734	-0.302683	-0.0292835	0.0292835	0.00708826	0.00708826	0.00975693	0.807089	0.807089
SFXN5	lightcyan	M10	0.662239	2.37147e-10	-0.0457973	0.0457973	-0.090939	0.00935317	-0.00935317	0.70246	0.70246	0.447426	0.937846	0.937846
ACADVL	lightsteelblue1	M6	0.737437	1.4968e-13	-0.34165	0.34165	0.0897602	-0.000782957	0.000782957	0.003312	0.003312	0.453359	0.994792	0.994792
HSPA5	tan	M15	0.63464	2.1468e-09	0.00105788	-0.00105788	-0.117776	-0.0765654	0.0765654	0.992963	0.992963	0.324474	0.522662	0.522662
NDRG3	pink	M4	0.920913	2.33841e-30	0.428561	-0.428561	-0.123724	-0.05946	0.05946	0.000172818	0.000172818	0.300462	0.619793	0.619793
DLGAP1	pink	M4	0.932834	9.42139e-33	0.411525	-0.411525	-0.0816812	-0.0948035	0.0948035	0.000329018	0.000329018	0.495176	0.428278	0.428278
NDRG1	red	M8	0.775392	1.28703e-15	-0.138899	0.138899	0.139248	0.0807022	-0.0807022	0.244577	0.244577	0.243384	0.500377	0.500377
WASF1	pink	M4	0.909605	2.06925e-28	0.414105	-0.414105	-0.155699	-0.0607095	0.0607095	0.000299101	0.000299101	0.191549	0.612443	0.612443
DTNA	lightcyan	M10	0.713963	1.92028e-12	-0.22421	0.22421	0.138819	-0.005885	0.005885	0.0583085	0.0583085	0.244852	0.96087	0.96087
SEPTIN4	red	M8	0.86679	7.67427e-23	-0.351953	0.351953	0.476714	-0.0556105	0.0556105	0.00243104	0.00243104	2.30285e-05	0.642668	0.642668
USP22	darkred	M3	0.767415	3.76614e-15	0.517965	-0.517965	-0.228453	0.016457	-0.016457	3.16448e-06	3.16448e-06	0.0535857	0.890867	0.890867
MOAP1	pink	M4	0.911344	1.08057e-28	0.369364	-0.369364	-0.0323155	-0.0733378	0.0733378	0.00140788	0.00140788	0.787562	0.540388	0.540388
GRIN2B	pink	M4	0.903788	1.65995e-27	0.438361	-0.438361	-0.429922	0.00640891	-0.00640891	0.000117464	0.000117464	0.000163909	0.957389	0.957389
DNAJB1	tan	M15	0.331472	0.00445099	-0.161749	0.161749	-0.0603636	0.0210123	-0.0210123	0.174647	0.174647	0.614474	0.860927	0.860927
PTPRF	pink	M4	0.752323	2.5669e-14	0.431721	-0.431721	-0.198731	0.0153707	-0.0153707	0.000152785	0.000152785	0.0942257	0.89803	0.89803
CNTNAP1	pink	M4	0.881583	1.61705e-24	0.271661	-0.271661	0.0531086	-0.0554589	0.0554589	0.0209783	0.0209783	0.657717	0.643576	0.643576
PPP1R16B	violet	M2	0.790453	1.49611e-16	-0.0655301	0.0655301	0.321562	-0.0456266	0.0456266	0.584449	0.584449	0.00588086	0.703517	0.703517
MAPK10	brown	M5	0.700875	7.15401e-12	0.17636	-0.17636	0.179345	-0.0784494	0.0784494	0.138363	0.138363	0.131705	0.512451	0.512451
PAQR6	red	M8	0.714098	1.89379e-12	-0.343155	0.343155	0.380573	0.00875304	-0.00875304	0.00316774	0.00316774	0.000974512	0.941827	0.941827
HECTD4	darkred	M3	0.859538	4.3169e-22	0.457406	-0.457406	-0.361373	-0.0513848	0.0513848	5.35846e-05	5.35846e-05	0.00181586	0.668166	0.668166
KIAA1549L	pink	M4	0.950298	3.35689e-37	0.386894	-0.386894	-0.0968946	-0.0272127	0.0272127	0.000787323	0.000787323	0.418115	0.820495	0.820495
C1orf115	pink	M4	0.790649	1.45308e-16	0.227169	-0.227169	0.125252	-0.0114088	0.0114088	0.0549805	0.0549805	0.294485	0.924223	0.924223
LONRF2	pink	M4	0.921107	2.15367e-30	0.368868	-0.368868	-0.110836	-0.0301533	0.0301533	0.00143058	0.00143058	0.35399	0.801475	0.801475
SLC25A22	pink	M4	0.829769	2.12041e-19	0.243454	-0.243454	-0.0212484	-0.0777567	0.0777567	0.0393277	0.0393277	0.85938	0.516194	0.516194
H3-3B	tan	M15	0.781955	5.14557e-16	-0.211559	0.211559	0.0870466	-0.0320952	0.0320952	0.074428	0.074428	0.467183	0.788977	0.788977
ASTN1	pink	M4	0.918576	6.22626e-30	0.476762	-0.476762	-0.318929	-0.0357648	0.0357648	2.2978e-05	2.2978e-05	0.006323	0.765506	0.765506
CAMK2G	pink	M4	0.744822	6.33708e-14	0.246441	-0.246441	0.209937	-0.0718573	0.0718573	0.0369039	0.0369039	0.0767301	0.548616	0.548616
CAMK1D	pink	M4	0.896437	1.92226e-26	0.386706	-0.386706	0.0555005	-0.0376604	0.0376604	0.000792387	0.000792387	0.643327	0.753462	0.753462
SYNGAP1	darkred	M3	0.844693	1.11633e-20	0.497103	-0.497103	-0.500987	-0.0156422	0.0156422	8.91604e-06	8.91604e-06	7.39e-06	0.896239	0.896239
RPS27A	grey60	M14	0.789052	1.84113e-16	-0.147793	0.147793	0.205343	-0.0425789	0.0425789	0.215371	0.215371	0.0835604	0.722491	0.722491
RAB15	pink	M4	0.948765	9.47334e-37	0.436342	-0.436342	-0.208582	-0.0665287	0.0665287	0.00012731	0.00012731	0.0786969	0.578723	0.578723
RAP1GAP2	pink	M4	0.91948	4.27826e-30	0.409314	-0.409314	-0.291336	-0.0872955	0.0872955	0.00035681	0.00035681	0.013031	0.465906	0.465906
RPS20	grey60	M14	0.900207	5.60591e-27	-0.180741	0.180741	0.0525869	-0.0394918	0.0394918	0.128676	0.128676	0.660872	0.741881	0.741881
TMEM151B	pink	M4	0.869268	4.15512e-23	0.478005	-0.478005	-0.226401	-0.0558869	0.0558869	2.17241e-05	2.17241e-05	0.0558293	0.641014	0.641014
RASGRF1	pink	M4	0.872851	1.67342e-23	0.335106	-0.335106	-0.15796	-0.0594935	0.0594935	0.00400963	0.00400963	0.185101	0.619595	0.619595
SCG2	pink	M4	0.800646	3.14754e-17	0.324537	-0.324537	-0.329936	-0.0428472	0.0428472	0.00541406	0.00541406	0.0046501	0.720814	0.720814
AGRN	darkred	M3	0.763145	6.57604e-15	0.359404	-0.359404	-0.461329	-0.0908447	0.0908447	0.00193142	0.00193142	4.53211e-05	0.447899	0.447899
GLS	brown	M5	0.883092	1.05963e-24	0.0919038	-0.0919038	0.117563	-0.0225473	0.0225473	0.442601	0.442601	0.325355	0.85088	0.85088
PLPPR2	darkred	M3	0.801432	2.7804e-17	0.483444	-0.483444	-0.518142	-0.04481	0.04481	1.69483e-05	1.69483e-05	3.13573e-06	0.708584	0.708584
PLXNA1	darkred	M3	0.818169	1.72849e-18	0.477976	-0.477976	-0.298707	-0.0180343	0.0180343	2.17523e-05	2.17523e-05	0.0108115	0.88048	0.88048
GALNT17	pink	M4	0.91776	8.70407e-30	0.301806	-0.301806	-0.0104687	-0.0305272	0.0305272	0.0099815	0.0099815	0.930451	0.799065	0.799065
RPL11	grey60	M14	0.932988	8.71763e-33	-0.197226	0.197226	0.0546196	-0.0431852	0.0431852	0.0967979	0.0967979	0.648611	0.718702	0.718702
SCN2A	pink	M4	0.878144	4.14604e-24	0.298543	-0.298543	-0.159205	-0.0367092	0.0367092	0.0108572	0.0108572	0.181618	0.759498	0.759498
SHC3	pink	M4	0.715736	1.59795e-12	0.272721	-0.272721	0.0957251	-0.0356227	0.0356227	0.0204635	0.0204635	0.423782	0.766411	0.766411
ZBTB18	darkred	M3	0.752589	2.48451e-14	0.336839	-0.336839	-0.420319	-0.0419701	0.0419701	0.00381322	0.00381322	0.000236991	0.726302	0.726302
HSPB1	tan	M15	0.653493	4.88464e-10	-0.42675	0.42675	0.228642	0.0340462	-0.0340462	0.000185362	0.000185362	0.0533829	0.776474	0.776474
SH3GL2	brown	M5	0.662342	2.35095e-10	0.210973	-0.210973	0.160764	-0.0662239	0.0662239	0.0752531	0.0752531	0.177321	0.580468	0.580468
PYGB	pink	M4	0.417331	0.000265203	0.253022	-0.253022	0.400555	0.0990171	-0.0990171	0.0319997	0.0319997	0.00048933	0.407942	0.407942
DOCK3	pink	M4	0.952655	6.37833e-38	0.408641	-0.408641	-0.217944	-0.0337397	0.0337397	0.000365689	0.000365689	0.0658965	0.778434	0.778434
HPCAL1	violet	M2	0.737967	1.40872e-13	0.0961991	-0.0961991	0.331575	0.00427459	-0.00427459	0.421479	0.421479	0.00443794	0.971572	0.971572
OLFM2	lightcyan	M10	0.44518	8.91588e-05	0.232256	-0.232256	-0.468561	-0.0276171	0.0276171	0.0496229	0.0496229	3.30999e-05	0.817873	0.817873
GNG7	red	M8	0.3517	0.00244986	-0.0893091	0.0893091	-0.0279698	-0.0871822	0.0871822	0.455641	0.455641	0.815588	0.466487	0.466487
RAB3C	pink	M4	0.864581	1.31276e-22	0.255358	-0.255358	-0.253331	-0.0382428	0.0382428	0.030396	0.030396	0.0317834	0.749773	0.749773
MAP4K4	lightsteelblue1	M6	0.632877	2.45302e-09	-0.21431	0.21431	-0.14264	-0.0013799	0.0013799	0.0706497	0.0706497	0.231978	0.990821	0.990821
NMNAT2	pink	M4	0.920351	2.96722e-30	0.4375	-0.4375	-0.0777898	-0.0550506	0.0550506	0.000121574	0.000121574	0.516014	0.646023	0.646023
MYH10	pink	M4	0.924221	5.54888e-31	0.400392	-0.400392	-0.262012	-0.0576497	0.0576497	0.00049217	0.00049217	0.0261934	0.630508	0.630508
GNAI2	tan	M15	0.747463	4.62643e-14	-0.0243728	0.0243728	0.00599506	0.079474	-0.079474	0.838962	0.838962	0.960138	0.506941	0.506941
ATP6V1G2	pink	M4	0.886119	4.46034e-25	0.339049	-0.339049	0.0745564	-0.0282693	0.0282693	0.00357517	0.00357517	0.533661	0.813649	0.813649
PNMA8A	pink	M4	0.947026	2.95781e-36	0.383653	-0.383653	-0.000375184	-0.0615742	0.0615742	0.000878782	0.000878782	0.997504	0.607379	0.607379
PCSK1N	pink	M4	0.208754	0.0784446	0.0215344	-0.0215344	0.122192	-0.208458	0.208458	0.857507	0.857507	0.306532	0.0788796	0.0788796
RPS12	grey60	M14	0.875408	8.59532e-24	-0.189457	0.189457	0.145683	-0.0043365	0.0043365	0.110952	0.110952	0.222066	0.971161	0.971161
PIK3R1	brown	M5	0.863916	1.54014e-22	0.153181	-0.153181	0.0112327	0.0533161	-0.0533161	0.198922	0.198922	0.925389	0.656464	0.656464
TP53INP2	red	M8	0.708664	3.29893e-12	-0.167961	0.167961	-0.0358387	-0.104221	0.104221	0.158454	0.158454	0.765035	0.383622	0.383622
CPLX1	violet	M2	0.790217	1.54954e-16	0.0614698	-0.0614698	0.303686	-0.142236	0.142236	0.60799	0.60799	0.00950545	0.233315	0.233315
ATP2B4	darkred	M3	0.601161	2.35456e-08	0.262948	-0.262948	-0.104789	0.0212775	-0.0212775	0.0256436	0.0256436	0.381019	0.859189	0.859189
TLN2	pink	M4	0.928131	9.29056e-32	0.417296	-0.417296	-0.189337	-0.0293344	0.0293344	0.000265557	0.000265557	0.111182	0.80676	0.80676
RPL27A	grey60	M14	0.957233	1.9621e-39	-0.122701	0.122701	-0.0182414	-0.0416176	0.0416176	0.304506	0.304506	0.879118	0.728511	0.728511
FAM131B	pink	M4	0.830861	1.72613e-19	0.397224	-0.397224	-0.11221	-0.0316469	0.0316469	0.000550529	0.000550529	0.34802	0.791857	0.791857
HIVEP2	darkred	M3	0.886973	3.47898e-25	0.444607	-0.444607	-0.498976	-0.0660611	0.0660611	9.12704e-05	9.12704e-05	8.14681e-06	0.581401	0.581401
SMARCA2	pink	M4	0.749731	3.52052e-14	0.361488	-0.361488	-0.336844	0.0337752	-0.0337752	0.00180931	0.00180931	0.00381264	0.778207	0.778207
NNAT	darkred	M3	0.676898	6.68467e-11	0.501402	-0.501402	-0.344882	-0.0216314	0.0216314	7.24242e-06	7.24242e-06	0.00300907	0.856872	0.856872
SFPQ	lightsteelblue1	M6	0.863581	1.66836e-22	0.0523417	-0.0523417	-0.230786	-0.00768841	0.00768841	0.662358	0.662358	0.0511247	0.948893	0.948893
RPL12	grey60	M14	0.888763	2.05328e-25	-0.0289431	0.0289431	-0.157913	-0.0628777	0.0628777	0.80929	0.80929	0.185233	0.59978	0.59978
RPS19	grey60	M14	0.949518	5.71237e-37	-0.187351	0.187351	-0.00799184	-0.0048238	0.0048238	0.115051	0.115051	0.946878	0.967922	0.967922
MLLT11	pink	M4	0.871659	2.27161e-23	0.535093	-0.535093	-0.249043	-0.0777134	0.0777134	1.28231e-06	1.28231e-06	0.0348948	0.516428	0.516428
CNTN2	red	M8	0.790822	1.41618e-16	-0.0439809	0.0439809	0.234413	-0.0581787	0.0581787	0.713741	0.713741	0.0474839	0.627368	0.627368
TRIM9	pink	M4	0.772847	1.82144e-15	0.249719	-0.249719	-0.204908	-0.157362	0.157362	0.0343878	0.0343878	0.0842319	0.186791	0.186791
FAM163B	pink	M4	0.829123	2.39317e-19	0.309063	-0.309063	0.0683064	-0.0277729	0.0277729	0.00825153	0.00825153	0.568595	0.816864	0.816864
SERPINE2	pink	M4	0.431311	0.000155253	0.136404	-0.136404	-0.151894	0.0659823	-0.0659823	0.253239	0.253239	0.202764	0.581853	0.581853
FLNA	darkturquoise	M11	0.793556	9.39521e-17	-0.0254403	0.0254403	-0.0181234	0.0192879	-0.0192879	0.83201	0.83201	0.879895	0.87224	0.87224
DPYSL5	darkred	M3	0.741702	9.1441e-14	0.342967	-0.342967	-0.525057	-0.0311679	0.0311679	0.00318544	0.00318544	2.19001e-06	0.794938	0.794938
HTRA1	lightcyan	M10	0.70145	6.76191e-12	-0.159879	0.159879	0.161757	0.0912718	-0.0912718	0.17975	0.17975	0.174625	0.445758	0.445758
PTPRZ1	lightcyan	M10	0.543779	7.95559e-07	0.0912426	-0.0912426	-0.374704	0.00312264	-0.00312264	0.445904	0.445904	0.00118347	0.979231	0.979231
CCK	violet	M2	0.852537	2.09251e-21	0.161849	-0.161849	0.235307	-0.0521429	0.0521429	0.174378	0.174378	0.0466204	0.663562	0.663562
IQSEC2	pink	M4	0.940333	1.69867e-34	0.398586	-0.398586	-0.13369	-0.025936	0.025936	0.000524711	0.000524711	0.262892	0.828786	0.828786
SYNGR3	pink	M4	0.928799	6.77696e-32	0.333223	-0.333223	-0.060313	-0.0429706	0.0429706	0.00423319	0.00423319	0.614771	0.720042	0.720042
CAP2	brown	M5	0.695159	1.24298e-11	0.278552	-0.278552	-0.0249015	-0.0534464	0.0534464	0.0178207	0.0178207	0.835518	0.655677	0.655677
CHGB	pink	M4	0.938023	6.17373e-34	0.440903	-0.440903	-0.112994	-0.021274	0.021274	0.00010606	0.00010606	0.344641	0.859213	0.859213
CYP46A1	pink	M4	0.743967	7.01004e-14	0.133336	-0.133336	0.0170029	0.0287431	-0.0287431	0.264172	0.264172	0.88727	0.810583	0.810583
INPP5F	brown	M5	0.868918	4.5353e-23	0.226293	-0.226293	-0.0666388	-0.0997706	0.0997706	0.0559498	0.0559498	0.578094	0.404366	0.404366
QDPR	red	M8	0.823706	6.47121e-19	-0.274858	0.274858	0.51311	0.017272	-0.017272	0.0194587	0.0194587	4.05187e-06	0.885498	0.885498
ADGRG1	lightcyan	M10	0.732049	2.75285e-13	0.0148249	-0.0148249	-0.271402	0.0706947	-0.0706947	0.901633	0.901633	0.0211058	0.55512	0.55512
MEF2D	pink	M4	0.847079	6.77521e-21	0.397453	-0.397453	-0.212044	-0.0315208	0.0315208	0.000546102	0.000546102	0.0737505	0.792668	0.792668
INF2	red	M8	0.48101	1.895e-05	0.0972552	-0.0972552	-0.0835776	-0.0227014	0.0227014	0.416376	0.416376	0.485183	0.849873	0.849873
ARPP21	pink	M4	0.802781	2.24475e-17	0.253273	-0.253273	-0.314865	-0.0633888	0.0633888	0.0318238	0.0318238	0.00706331	0.596812	0.596812
SYT13	pink	M4	0.923182	8.77915e-31	0.467348	-0.467348	-0.139928	-0.102799	0.102799	3.49082e-05	3.49082e-05	0.241067	0.390177	0.390177
MYL6	grey60	M14	0.889652	1.57451e-25	-0.0717476	0.0717476	-0.121328	0.0156986	-0.0156986	0.549229	0.549229	0.309992	0.895867	0.895867
NECTIN1	pink	M4	0.814682	3.15485e-18	0.408637	-0.408637	-0.337056	-0.0567808	0.0567808	0.000365746	0.000365746	0.00378929	0.635677	0.635677
RPL27	grey60	M14	0.904377	1.35284e-27	-0.128314	0.128314	0.0717017	-0.0482992	0.0482992	0.282745	0.282745	0.549485	0.687026	0.687026
TNR	pink	M4	0.778739	8.09491e-16	0.340401	-0.340401	-0.340336	-0.0528025	0.0528025	0.00343615	0.00343615	0.0034427	0.659568	0.659568
LANCL1	brown	M5	0.783658	4.03473e-16	0.0659768	-0.0659768	-0.0139236	-0.0565181	0.0565181	0.581885	0.581885	0.907587	0.637244	0.637244
ATP6V1A	brown	M5	0.808217	9.31794e-18	0.343411	-0.343411	-0.0189749	-0.0113943	0.0113943	0.00314373	0.00314373	0.874296	0.924319	0.924319
RBFOX1	brown	M5	0.707963	3.54069e-12	0.294818	-0.294818	0.0220108	-0.0706036	0.0706036	0.0119379	0.0119379	0.854389	0.555632	0.555632
AATK	red	M8	0.788816	1.90645e-16	-0.0344277	0.0344277	0.212632	-0.0468955	0.0468955	0.774035	0.774035	0.0729354	0.695669	0.695669
ATP6V0D1	darkmagenta	M1	0.930727	2.67932e-32	0.299277	-0.299277	0.0193156	0.0412861	-0.0412861	0.0106547	0.0106547	0.872058	0.730591	0.730591
TRIO	darkred	M3	0.937531	8.0714e-34	0.454301	-0.454301	-0.496077	-0.0421134	0.0421134	6.10954e-05	6.10954e-05	9.36586e-06	0.725404	0.725404
GRIN2A	pink	M4	0.931143	2.18524e-32	0.343508	-0.343508	-0.188031	-0.0635867	0.0635867	0.00313473	0.00313473	0.113715	0.595664	0.595664
KIDINS220	darkred	M3	0.910827	1.31233e-28	0.329086	-0.329086	-0.416681	-0.0385112	0.0385112	0.00476363	0.00476363	0.000271738	0.748075	0.748075
HLA-E	tan	M15	0.818009	1.77726e-18	-0.1031	0.1031	0.0773289	-0.0406212	0.0406212	0.388785	0.388785	0.518512	0.734768	0.734768
LRRC4B	pink	M4	0.690932	1.85494e-11	0.288815	-0.288815	-0.119019	-0.0760043	0.0760043	0.0138759	0.0138759	0.319358	0.525722	0.525722
CADM4	red	M8	0.405012	0.000417134	0.207396	-0.207396	-0.156482	-0.0828264	0.0828264	0.0804514	0.0804514	0.189299	0.489129	0.489129
SEZ6L	pink	M4	0.923399	7.97932e-31	0.453366	-0.453366	-0.247535	-0.0646091	0.0646091	6.35382e-05	6.35382e-05	0.0360478	0.589752	0.589752
ARHGEF12	darkred	M3	0.640161	1.40621e-09	0.172127	-0.172127	-0.284596	0.0368697	-0.0368697	0.148234	0.148234	0.0153952	0.758479	0.758479
PIN1	darkmagenta	M1	0.762992	6.70733e-15	0.139146	-0.139146	0.250316	-0.0440298	0.0440298	0.243733	0.243733	0.0339453	0.713436	0.713436
VSTM2L	pink	M4	0.812359	4.67757e-18	0.458136	-0.458136	-0.192974	0.000683501	-0.000683501	5.19481e-05	5.19481e-05	0.104357	0.995454	0.995454
ACOT7	pink	M4	0.854811	1.26461e-21	0.392848	-0.392848	-0.0795645	-0.0121604	0.0121604	0.00064153	0.00064153	0.506456	0.919247	0.919247
SRCIN1	pink	M4	0.679304	5.39258e-11	0.242228	-0.242228	-0.223389	-0.104278	0.104278	0.0403609	0.0403609	0.0592608	0.383359	0.383359
MOBP	red	M8	0.773915	1.57533e-15	-0.328868	0.328868	0.367359	-0.0986212	0.0986212	0.00479326	0.00479326	0.00150164	0.409829	0.409829
CREG2	brown	M5	0.717056	1.39233e-12	0.100819	-0.100819	0.126276	-0.0491482	0.0491482	0.399421	0.399421	0.290523	0.681817	0.681817
HIPK2	red	M8	0.730829	3.15354e-13	-0.328727	0.328727	0.205596	-0.0488755	0.0488755	0.00481234	0.00481234	0.083172	0.683488	0.683488
ARHGAP32	pink	M4	0.860618	3.359e-22	0.341613	-0.341613	-0.189172	-0.0119962	0.0119962	0.00331561	0.00331561	0.1115	0.920334	0.920334
ACTR2	brown	M5	0.878961	3.3238e-24	0.109312	-0.109312	-0.00630805	-0.0417189	0.0417189	0.360688	0.360688	0.958059	0.727876	0.727876
RPS15	grey60	M14	0.866789	7.67735e-23	-0.216414	0.216414	0.20342	-0.0765615	0.0765615	0.0678648	0.0678648	0.0865581	0.522683	0.522683
MYT1L	pink	M4	0.890563	1.19673e-25	0.391271	-0.391271	-0.300349	-0.0867593	0.0867593	0.000677531	0.000677531	0.0103647	0.46866	0.46866
SVOP	pink	M4	0.96302	1.33342e-41	0.431584	-0.431584	-0.135508	-0.0402896	0.0402896	0.000153607	0.000153607	0.256399	0.736854	0.736854
RPS5	grey60	M14	0.931141	2.18806e-32	-0.0310971	0.0310971	0.0177142	-0.0099264	0.0099264	0.795394	0.795394	0.882587	0.934045	0.934045
PITPNM3	pink	M4	0.846925	6.99908e-21	0.405349	-0.405349	-0.133894	-0.0432492	0.0432492	0.000412087	0.000412087	0.26216	0.718303	0.718303
NRN1	brown	M5	0.563075	2.62212e-07	0.212063	-0.212063	0.114667	-0.111367	0.111367	0.0737244	0.0737244	0.337496	0.351676	0.351676
LGI3	violet	M2	0.806264	1.282e-17	-0.0703357	0.0703357	0.39693	-0.0485553	0.0485553	0.557136	0.557136	0.00055625	0.685453	0.685453
SARS1	darkmagenta	M1	0.914814	2.83579e-29	0.313161	-0.313161	0.136204	-0.0268776	0.0268776	0.00739564	0.00739564	0.253941	0.822669	0.822669
EIF5	brown	M5	0.821368	9.83806e-19	-0.0517227	0.0517227	0.060814	-0.113583	0.113583	0.666112	0.666112	0.61183	0.342115	0.342115
RPL29	grey60	M14	0.938709	4.22882e-34	-0.0286726	0.0286726	-0.151477	-0.057224	0.057224	0.811038	0.811038	0.204022	0.633038	0.633038
CELF5	pink	M4	0.894686	3.35338e-26	0.38479	-0.38479	-0.350971	-0.077705	0.077705	0.000845645	0.000845645	0.00250486	0.516473	0.516473
PGM2L1	pink	M4	0.802388	2.3896e-17	0.324764	-0.324764	-0.360292	-0.0759662	0.0759662	0.00537984	0.00537984	0.00187851	0.525931	0.525931
TMEM30A	brown	M5	0.913898	4.0586e-29	-0.0237543	0.0237543	0.0676232	-0.0433238	0.0433238	0.842997	0.842997	0.572478	0.717838	0.717838
NPDC1	lightsteelblue1	M6	0.422456	0.000218531	0.0301344	-0.0301344	-0.00962152	-0.0709061	0.0709061	0.801597	0.801597	0.936067	0.553935	0.553935
GPRASP1	brown	M5	0.780838	6.02752e-16	0.303016	-0.303016	0.00897032	-0.0445665	0.0445665	0.00967264	0.00967264	0.940386	0.710097	0.710097
GRAMD1B	pink	M4	0.937751	7.16079e-34	0.376632	-0.376632	-0.150909	-0.0258468	0.0258468	0.00111071	0.00111071	0.205743	0.829366	0.829366
GDA	pink	M4	0.848071	5.49152e-21	0.287902	-0.287902	-0.0985678	-0.0396099	0.0396099	0.0141932	0.0141932	0.410084	0.741137	0.741137
B4GALT2	pink	M4	0.51827	3.11522e-06	0.388688	-0.388688	-0.601406	-0.0817347	0.0817347	0.000740502	0.000740502	2.31585e-08	0.494893	0.494893
RHOBTB2	pink	M4	0.889042	1.88944e-25	0.389561	-0.389561	-0.161087	-0.0835507	0.0835507	0.00071867	0.00071867	0.176442	0.485324	0.485324
POLR2A	darkred	M3	0.614824	9.16467e-09	0.37533	-0.37533	-0.113656	0.0502698	-0.0502698	0.00115939	0.00115939	0.341801	0.674958	0.674958
ATP6V0B	pink	M4	0.583489	7.48595e-08	0.254098	-0.254098	-0.248165	-0.0423444	0.0423444	0.0312527	0.0312527	0.0355625	0.723958	0.723958
RCAN2	brown	M5	0.612247	1.09878e-08	0.126695	-0.126695	0.32299	-0.0695851	0.0695851	0.288912	0.288912	0.00565256	0.561362	0.561362
EPB41L3	brown	M5	0.71103	2.59472e-12	0.232426	-0.232426	0.12407	-0.0614505	0.0614505	0.0494515	0.0494515	0.299102	0.608102	0.608102
KNDC1	pink	M4	0.788645	1.95511e-16	0.184067	-0.184067	0.211685	-0.0320491	0.0320491	0.121675	0.121675	0.0742518	0.789273	0.789273
SEPTIN2	tan	M15	0.666148	1.70354e-10	-0.318067	0.318067	-0.0627584	0.00174816	-0.00174816	0.00647415	0.00647415	0.600474	0.988372	0.988372
OGT	lightsteelblue1	M6	0.865209	1.128e-22	0.089914	-0.089914	-0.155587	0.00842315	-0.00842315	0.452583	0.452583	0.191874	0.944016	0.944016
MARCHF6	darkred	M3	0.822987	7.3663e-19	0.365626	-0.365626	-0.200604	0.00899501	-0.00899501	0.00158715	0.00158715	0.0911022	0.940222	0.940222
AAK1	brown	M5	0.837712	4.59141e-20	0.311452	-0.311452	-0.135095	-0.0149691	0.0149691	0.0077425	0.0077425	0.257865	0.900681	0.900681
ATP6AP2	brown	M5	0.850104	3.55273e-21	0.220689	-0.220689	-0.146466	-0.105638	0.105638	0.0624802	0.0624802	0.219564	0.377152	0.377152
CAMTA2	pink	M4	0.812407	4.64066e-18	0.324298	-0.324298	-0.0394221	-0.00456343	0.00456343	0.0054503	0.0054503	0.742321	0.969652	0.969652
HSPA12A	pink	M4	0.915912	1.83547e-29	0.334849	-0.334849	-0.05175	-0.0357111	0.0357111	0.00403957	0.00403957	0.665946	0.765848	0.765848
PTN	lightcyan	M10	0.777392	9.76514e-16	-0.102177	0.102177	-0.267895	0.0593964	-0.0593964	0.39307	0.39307	0.0228975	0.620168	0.620168
CSPG5	darkred	M3	0.577364	1.10024e-07	0.384274	-0.384274	-0.477096	-0.037796	0.037796	0.000860553	0.000860553	2.2635e-05	0.752603	0.752603
S100B	red	M8	0.622518	5.27974e-09	-0.366168	0.366168	0.398921	0.0856926	-0.0856926	0.00155991	0.00155991	0.000518524	0.474165	0.474165
GABRA1	brown	M5	0.763449	6.32321e-15	0.103875	-0.103875	0.0975886	-0.0320429	0.0320429	0.385213	0.385213	0.414773	0.789313	0.789313
G3BP2	brown	M5	0.858441	5.55909e-22	0.309042	-0.309042	-0.0993038	-0.0462673	0.0462673	0.00825617	0.00825617	0.406579	0.699551	0.699551
MPPED1	pink	M4	0.825053	5.06883e-19	0.526615	-0.526615	-0.28385	-0.0696441	0.0696441	2.01767e-06	2.01767e-06	0.0156782	0.561029	0.561029
CAMKK1	pink	M4	0.716403	1.49063e-12	0.174775	-0.174775	0.302375	-0.00399181	0.00399181	0.141998	0.141998	0.00983514	0.973452	0.973452
CIT	brown	M5	0.633236	2.3874e-09	0.0843018	-0.0843018	0.235139	0.0151131	-0.0151131	0.481395	0.481395	0.0467817	0.899731	0.899731
RPS27	grey60	M14	0.905083	1.05651e-27	-0.203907	0.203907	0.158139	-0.0172194	0.0172194	0.0857916	0.0857916	0.184597	0.885844	0.885844
PTPRS	darkred	M3	0.830292	1.92189e-19	0.438901	-0.438901	-0.375815	-0.0669041	0.0669041	0.000114948	0.000114948	0.00114105	0.576577	0.576577
ITPR1	brown	M5	0.671127	1.10986e-10	0.156678	-0.156678	0.178914	-0.0132839	0.0132839	0.188736	0.188736	0.132651	0.911815	0.911815
OTUB1	darkmagenta	M1	0.903895	1.59963e-27	0.308903	-0.308903	0.0912178	-0.00987137	0.00987137	0.00828667	0.00828667	0.446028	0.93441	0.93441
CYRIA	pink	M4	0.906854	5.6347e-28	0.371258	-0.371258	-0.256635	-0.0624783	0.0624783	0.00132424	0.00132424	0.0295484	0.602104	0.602104
FN1	darkturquoise	M11	0.793785	9.07511e-17	0.165227	-0.165227	-0.28208	0.0334229	-0.0334229	0.165438	0.165438	0.016368	0.780462	0.780462
YPEL3	violet	M2	0.503903	6.40888e-06	-0.141253	0.141253	0.328605	-0.144142	0.144142	0.236596	0.236596	0.00482896	0.227046	0.227046
LUC7L3	lightsteelblue1	M6	0.942551	4.68576e-35	-0.132577	0.132577	-0.118553	-0.0212497	0.0212497	0.266923	0.266923	0.321271	0.859372	0.859372
GJA1	lightcyan	M10	0.927473	1.26374e-31	-0.275246	0.275246	0.0266226	0.103638	-0.103638	0.0192806	0.0192806	0.824325	0.386302	0.386302
LSAMP	pink	M4	0.680798	4.7146e-11	0.162526	-0.162526	-0.122568	0.0121095	-0.0121095	0.172557	0.172557	0.305033	0.919584	0.919584
PPP1R1B	darkred	M3	-0.711853	2.38538e-12	-0.285123	0.285123	0.506668	0.134153	-0.134153	0.015198	0.015198	5.59225e-06	0.26123	0.26123
PTPN11	brown	M5	0.780241	6.55744e-16	0.0850156	-0.0850156	-0.115376	-0.0847839	0.0847839	0.477677	0.477677	0.334501	0.478883	0.478883
SF3B1	lightsteelblue1	M6	0.95293	5.22649e-38	-0.067303	0.067303	-0.176497	-0.0250277	0.0250277	0.574302	0.574302	0.138051	0.834696	0.834696
ABLIM1	darkred	M3	0.552159	4.955e-07	0.149597	-0.149597	-0.295267	0.0462244	-0.0462244	0.209758	0.209758	0.0118029	0.699816	0.699816
SLC25A4	pink	M4	0.836709	5.59516e-20	0.305809	-0.305809	0.100732	-0.0311364	0.0311364	0.00899184	0.00899184	0.399832	0.795141	0.795141
MAPK3	violet	M2	0.537111	1.14906e-06	-0.0472675	0.0472675	0.564093	0.15582	-0.15582	0.693375	0.693375	2.46805e-07	0.1912	0.1912
MDH2	darkmagenta	M1	0.875519	8.34936e-24	0.401362	-0.401362	0.0369457	-0.0073269	0.0073269	0.000475463	0.000475463	0.757996	0.951293	0.951293
ACO2	violet	M2	0.65239	5.34195e-10	0.180411	-0.180411	0.235714	0.0295388	-0.0295388	0.129389	0.129389	0.0462314	0.805441	0.805441
KCNMA1	brown	M5	0.833451	1.05368e-19	0.186992	-0.186992	-0.0122011	-0.0167616	0.0167616	0.11576	0.11576	0.918978	0.888859	0.888859
CD47	brown	M5	0.878133	4.15891e-24	0.150483	-0.150483	-0.232976	-0.0602508	0.0602508	0.207043	0.207043	0.0489001	0.615137	0.615137
MAST1	pink	M4	0.78816	2.09942e-16	0.315187	-0.315187	-0.206644	-0.0748438	0.0748438	0.00700198	0.00700198	0.0815793	0.532081	0.532081
MAPK9	brown	M5	0.813839	3.64194e-18	0.309647	-0.309647	-0.038521	-0.0712634	0.0712634	0.0081244	0.0081244	0.748013	0.551934	0.551934
OSBPL1A	brown	M5	0.784002	3.84043e-16	0.22675	-0.22675	-0.0584784	-0.0583505	0.0583505	0.0554426	0.0554426	0.625593	0.62635	0.62635
TRIM2	brown	M5	0.738502	1.32474e-13	0.065898	-0.065898	0.0137646	-0.0187562	0.0187562	0.582336	0.582336	0.908637	0.875734	0.875734
SPIN1	darkred	M3	0.810418	6.4741e-18	0.32134	-0.32134	-0.302491	-0.0452745	0.0452745	0.00591703	0.00591703	0.00980578	0.7057	0.7057
ENTPD6	darkmagenta	M1	0.871125	2.60264e-23	0.307701	-0.307701	0.072114	0.0729826	-0.0729826	0.00855457	0.00855457	0.547186	0.542357	0.542357
FBXW7	pink	M4	0.753145	2.32038e-14	0.220656	-0.220656	-0.102395	-0.0425792	0.0425792	0.0625202	0.0625202	0.392054	0.722489	0.722489
RPL24	grey60	M14	0.860918	3.1312e-22	-0.20588	0.20588	0.210491	-0.0613372	0.0613372	0.0827388	0.0827388	0.0759374	0.608765	0.608765
CADM2	pink	M4	0.751909	2.7004e-14	0.116303	-0.116303	-0.0785811	-0.0399423	0.0399423	0.330604	0.330604	0.511741	0.739041	0.739041
CPNE6	pink	M4	0.792931	1.03245e-16	0.264897	-0.264897	-0.164017	0.048789	-0.048789	0.0245304	0.0245304	0.168601	0.684019	0.684019
PEG10	darkred	M3	0.822424	8.14808e-19	0.341251	-0.341251	-0.417966	-0.0432483	0.0432483	0.00335122	0.00335122	0.000258958	0.718309	0.718309
KCNB1	pink	M4	0.948278	1.30815e-36	0.333251	-0.333251	-0.0889973	-0.0797353	0.0797353	0.00422981	0.00422981	0.457223	0.505541	0.505541
ARHGEF7	darkred	M3	0.85053	3.24035e-21	0.385388	-0.385388	-0.371524	-0.0538708	0.0538708	0.000828697	0.000828697	0.00131286	0.653117	0.653117
SORBS1	brown	M5	0.479835	1.99929e-05	0.0694132	-0.0694132	0.0667205	-0.00965128	0.00965128	0.562331	0.562331	0.577627	0.935869	0.935869
RPL7	plum1	M13	0.507581	5.34476e-06	-0.21612	0.21612	0.0876985	-0.056311	0.056311	0.0682493	0.0682493	0.463841	0.63848	0.63848
GABRB2	brown	M5	0.846093	8.33579e-21	0.150473	-0.150473	-0.0418478	-0.0364072	0.0364072	0.207073	0.207073	0.727067	0.761418	0.761418
NBL1	pink	M4	0.586211	6.29264e-08	0.200505	-0.200505	0.0731966	-0.00259162	0.00259162	0.0912652	0.0912652	0.54117	0.982762	0.982762
RPL38	grey60	M14	0.89231	7.02422e-26	-0.142533	0.142533	0.0979171	-0.0755969	0.0755969	0.232332	0.232332	0.413196	0.52795	0.52795
RPLP2	grey60	M14	0.958942	4.84234e-40	-0.118157	0.118157	-0.0114356	-0.0428456	0.0428456	0.3229	0.3229	0.924045	0.720823	0.720823
SNU13	darkmagenta	M1	0.834302	8.94301e-20	0.302238	-0.302238	0.247554	3.01243e-05	-3.01243e-05	0.00987025	0.00987025	0.0360332	0.9998	0.9998
SLC4A3	pink	M4	0.800868	3.03951e-17	0.348735	-0.348735	-0.392572	-0.0392783	0.0392783	0.00268048	0.00268048	0.0006477	0.743228	0.743228
DNER	pink	M4	0.482197	1.79477e-05	0.282433	-0.282433	-0.315565	-0.0433818	0.0433818	0.0162283	0.0162283	0.00693057	0.717475	0.717475
A2M	white	M12	0.855955	9.78479e-22	-0.0102103	0.0102103	-0.00594365	0.047011	-0.047011	0.932163	0.932163	0.96048	0.694957	0.694957
MRTFB	brown	M5	0.761407	8.22351e-15	0.171994	-0.171994	0.0352822	0.0105327	-0.0105327	0.148551	0.148551	0.768581	0.930027	0.930027
PFKP	pink	M4	0.680054	5.04125e-11	0.344267	-0.344267	0.14907	-0.0232251	0.0232251	0.00306481	0.00306481	0.211388	0.846451	0.846451
FADS2	plum1	M13	0.525545	2.1346e-06	0.218099	-0.218099	-0.357782	0.00187608	-0.00187608	0.0656995	0.0656995	0.00203155	0.987521	0.987521
CDK5R2	pink	M4	0.93175	1.61974e-32	0.458171	-0.458171	-0.312007	-0.0330641	0.0330641	5.18708e-05	5.18708e-05	0.0076283	0.78276	0.78276
LY6E	darkmagenta	M1	0.763391	6.37049e-15	0.0803087	-0.0803087	0.186113	0.0081449	-0.0081449	0.502475	0.502475	0.117514	0.945863	0.945863
RPS16	grey60	M14	0.948765	9.46953e-37	-0.168263	0.168263	0.106902	-0.00472873	0.00472873	0.157695	0.157695	0.371437	0.968553	0.968553
CD63	tan	M15	0.814723	3.13265e-18	-0.138844	0.138844	0.156398	0.050093	-0.050093	0.244768	0.244768	0.18954	0.676038	0.676038
FTH1	pink	M4	-0.334062	0.00413224	-0.123999	0.123999	0.0416423	-0.253906	0.253906	0.29938	0.29938	0.728356	0.0313849	0.0313849
ST8SIA3	brown	M5	0.704922	4.79999e-12	0.22697	-0.22697	-0.0853717	-0.0403685	0.0403685	0.0551991	0.0551991	0.475828	0.736358	0.736358
GABRB3	pink	M4	0.909131	2.4648e-28	0.338408	-0.338408	-0.21476	-0.00719232	0.00719232	0.00364284	0.00364284	0.0700466	0.952186	0.952186
TPRG1L	pink	M4	0.705901	4.35399e-12	0.185877	-0.185877	0.312232	0.0495333	-0.0495333	0.117988	0.117988	0.00758251	0.679459	0.679459
DLGAP4	darkred	M3	0.797377	5.23939e-17	0.45587	-0.45587	-0.507533	-0.0528461	0.0528461	5.7186e-05	5.7186e-05	5.35754e-06	0.659304	0.659304
CMIP	darkred	M3	0.841885	1.98805e-20	0.511579	-0.511579	-0.3792	-0.00244792	0.00244792	4.37703e-06	4.37703e-06	0.00102014	0.983718	0.983718
ALDH2	lightcyan	M10	0.709911	2.90768e-12	-0.389244	0.389244	0.514378	0.0875862	-0.0875862	0.000726536	0.000726536	3.79991e-06	0.464416	0.464416
CNTNAP2	pink	M4	0.928756	6.91481e-32	0.37791	-0.37791	-0.14135	-0.0774775	0.0774775	0.00106476	0.00106476	0.236269	0.517705	0.517705
HERC1	darkred	M3	0.761347	8.28656e-15	0.334534	-0.334534	-0.177825	-0.0338181	0.0338181	0.00407643	0.00407643	0.135065	0.777933	0.777933
DUSP3	pink	M4	0.749779	3.50021e-14	0.294862	-0.294862	-0.0893582	-0.0852696	0.0852696	0.0119246	0.0119246	0.455393	0.476358	0.476358
RPS25	grey60	M14	0.863764	1.59706e-22	-0.249783	0.249783	0.191376	-0.0327647	0.0327647	0.0343406	0.0343406	0.107315	0.78468	0.78468
ARGLU1	lightsteelblue1	M6	0.953206	4.27453e-38	-0.0299963	0.0299963	-0.16185	0.00213823	-0.00213823	0.802488	0.802488	0.174374	0.985778	0.985778
UNC5A	pink	M4	0.905201	1.01357e-27	0.319775	-0.319775	0.0459993	-0.0668764	0.0668764	0.00617796	0.00617796	0.701209	0.576736	0.576736
CACNB3	pink	M4	0.89218	7.31079e-26	0.411676	-0.411676	-0.260179	-0.0793114	0.0793114	0.000327194	0.000327194	0.0272987	0.507814	0.507814
RPL23	grey60	M14	0.890098	1.37721e-25	-0.112865	0.112865	0.0587168	-0.0217925	0.0217925	0.345195	0.345195	0.624182	0.855818	0.855818
MYCBP2	brown	M5	0.840948	2.40413e-20	0.349016	-0.349016	-0.160737	-0.00536927	0.00536927	0.00265781	0.00265781	0.177397	0.964296	0.964296
NUAK1	brown	M5	0.627865	3.56693e-09	0.292179	-0.292179	0.0352639	-0.0766514	0.0766514	0.0127587	0.0127587	0.768698	0.522194	0.522194
AZIN1	darkred	M3	0.818317	1.68435e-18	0.359439	-0.359439	-0.341306	-0.0986353	0.0986353	0.0019293	0.0019293	0.00334582	0.409762	0.409762
GAD1	pink	M4	0.829052	2.42512e-19	0.418503	-0.418503	-0.23015	-0.0494925	0.0494925	0.000253785	0.000253785	0.0517862	0.679708	0.679708
AHNAK	pink	M4	-0.377042	0.0010958	-0.196773	0.196773	0.20003	0.102548	-0.102548	0.0975815	0.0975815	0.0920502	0.391343	0.391343
GSN	red	M8	0.753409	2.24613e-14	-0.345654	0.345654	0.422527	0.082934	-0.082934	0.00294052	0.00294052	0.00021794	0.488562	0.488562
C1orf216	pink	M4	0.909581	2.0878e-28	0.486055	-0.486055	-0.0695329	-0.00347392	0.00347392	1.50222e-05	1.50222e-05	0.561656	0.976895	0.976895
DDR1	plum1	M13	0.633406	2.35699e-09	0.0154625	-0.0154625	-0.142617	0.0712432	-0.0712432	0.897425	0.897425	0.232054	0.552047	0.552047
DAB2IP	darkred	M3	0.694785	1.28811e-11	0.456893	-0.456893	-0.495166	-0.0573313	0.0573313	5.47636e-05	5.47636e-05	9.78278e-06	0.6324	0.6324
KCNA2	pink	M4	0.863611	1.6566e-22	0.289792	-0.289792	0.0204369	-0.0639511	0.0639511	0.0135429	0.0135429	0.864699	0.593554	0.593554
AKAP6	pink	M4	0.749405	3.66228e-14	0.251223	-0.251223	-0.262131	-0.125563	0.125563	0.0332826	0.0332826	0.026123	0.293279	0.293279
CERCAM	red	M8	0.852401	2.15556e-21	-0.257797	0.257797	0.390664	-0.0123992	0.0123992	0.0287938	0.0287938	0.000691881	0.917667	0.917667
SNCA	brown	M5	0.760277	9.50081e-15	0.252439	-0.252439	-0.0335363	-0.0978797	0.0978797	0.0324111	0.0324111	0.779736	0.413375	0.413375
PPP3R1	brown	M5	0.709623	2.99383e-12	0.0634477	-0.0634477	0.211773	-0.0575733	0.0575733	0.59647	0.59647	0.0741286	0.630961	0.630961
CBX7	violet	M2	0.910184	1.66904e-28	-0.0755543	0.0755543	0.524255	0.0269031	-0.0269031	0.528183	0.528183	2.28411e-06	0.822504	0.822504
TESPA1	violet	M2	0.926065	2.41804e-31	0.00243914	-0.00243914	0.402051	-0.00104899	0.00104899	0.983776	0.983776	0.000463915	0.993022	0.993022
SUB1	brown	M5	0.798548	4.36987e-17	0.168955	-0.168955	-0.194428	-0.00967075	0.00967075	0.155968	0.155968	0.101723	0.93574	0.93574
UQCRC1	darkmagenta	M1	0.915506	2.1569e-29	0.225334	-0.225334	0.236354	-0.0274896	0.0274896	0.0570252	0.0570252	0.0456248	0.818699	0.818699
KLF13	darkred	M3	0.519158	2.97611e-06	0.329038	-0.329038	-0.278504	-0.0929725	0.0929725	0.00477017	0.00477017	0.0178411	0.437291	0.437291
GRIA1	pink	M4	0.873456	1.43134e-23	0.412929	-0.412929	-0.357257	-0.0426979	0.0426979	0.000312416	0.000312416	0.002065	0.721746	0.721746
ATP6V1C1	brown	M5	0.884936	6.27457e-25	0.103	-0.103	0.0923099	-0.0547785	0.0547785	0.389247	0.389247	0.440579	0.647657	0.647657
PRKCG	pink	M4	0.863558	1.67757e-22	0.303129	-0.303129	-0.000583706	0.0158339	-0.0158339	0.00964447	0.00964447	0.996117	0.894975	0.894975
NACA	plum1	M13	0.532201	1.4988e-06	-0.281679	0.281679	0.0545785	-0.0418818	0.0418818	0.0165279	0.0165279	0.648859	0.726855	0.726855
SYT4	pink	M4	0.818358	1.67226e-18	0.314147	-0.314147	-0.192078	-0.0379843	0.0379843	0.00720173	0.00720173	0.106007	0.75141	0.75141
BCL2L2	violet	M2	0.86726	6.83775e-23	0.0433932	-0.0433932	0.327001	-0.0517775	0.0517775	0.717404	0.717404	0.00505267	0.66578	0.66578
UBE2QL1	pink	M4	0.928472	7.91117e-32	0.412203	-0.412203	-0.210839	-0.1236	0.1236	0.000320907	0.000320907	0.0754434	0.300951	0.300951
AKAP11	brown	M5	0.879278	3.04937e-24	0.179294	-0.179294	-0.0512586	0.0311655	-0.0311655	0.131816	0.131816	0.668933	0.794954	0.794954
CDC42BPB	darkred	M3	0.756387	1.55212e-14	0.490001	-0.490001	-0.381673	-0.0116689	0.0116689	1.24944e-05	1.24944e-05	0.000939296	0.922501	0.922501
CRYM	pink	M4	0.880309	2.29974e-24	0.363037	-0.363037	0.0168427	-0.0138215	0.0138215	0.00172306	0.00172306	0.888325	0.908261	0.908261
PTPRD	pink	M4	0.650087	6.43166e-10	0.25587	-0.25587	-0.324415	-0.0741554	0.0741554	0.0300537	0.0300537	0.00543266	0.53587	0.53587
GNAQ	darkred	M3	0.741422	9.44701e-14	0.184493	-0.184493	-0.327415	0.00756506	-0.00756506	0.120799	0.120799	0.0049941	0.949711	0.949711
CACNG8	pink	M4	0.923397	7.98815e-31	0.422435	-0.422435	0.00432887	-0.0202231	0.0202231	0.000218702	0.000218702	0.971211	0.866101	0.866101
LASP1	darkred	M3	0.802705	2.27217e-17	0.452091	-0.452091	-0.511927	-0.0453751	0.0453751	6.70208e-05	6.70208e-05	4.30092e-06	0.705076	0.705076
FAM171B	brown	M5	0.666513	1.65133e-10	-0.00402108	0.00402108	-0.140774	0.00981042	-0.00981042	0.973258	0.973258	0.238204	0.934814	0.934814
ACTN1	darkmagenta	M1	0.758476	1.19375e-14	0.187579	-0.187579	-0.0328103	-0.0503523	0.0503523	0.1146	0.1146	0.784387	0.674454	0.674454
PITPNM1	pink	M4	0.654187	4.61647e-10	0.373926	-0.373926	-0.296072	-0.0988743	0.0988743	0.00121399	0.00121399	0.0115639	0.408623	0.408623
SMAP2	pink	M4	0.887354	3.11234e-25	0.403505	-0.403505	-0.0853809	-0.0453532	0.0453532	0.000440371	0.000440371	0.475781	0.705212	0.705212
HNRNPH1	lightsteelblue1	M6	0.939721	2.40269e-34	-0.129747	0.129747	-0.258424	0.0289059	-0.0289059	0.277358	0.277358	0.0283938	0.80953	0.80953
FRRS1L	pink	M4	0.901363	3.8037e-27	0.324333	-0.324333	-0.154373	-0.0149968	0.0149968	0.0054451	0.0054451	0.195408	0.900498	0.900498
RPL18A	grey60	M14	0.929858	4.08439e-32	-0.0799817	0.0799817	-0.00594732	-0.00856669	0.00856669	0.504222	0.504222	0.960456	0.943064	0.943064
PTGES3	lightsteelblue1	M6	0.568741	1.8674e-07	-0.19912	0.19912	0.0297021	-0.0451677	0.0451677	0.0935702	0.0935702	0.804386	0.706363	0.706363
KIF1C	red	M8	0.802108	2.49824e-17	-0.434487	0.434487	0.327931	-0.0123088	0.0123088	0.000137023	0.000137023	0.00492193	0.918265	0.918265
XRCC6	darkmagenta	M1	0.846045	8.42096e-21	0.304087	-0.304087	0.0288374	-0.0297428	0.0297428	0.00940654	0.00940654	0.809973	0.804124	0.804124
RPL35	grey60	M14	0.90191	3.161e-27	-0.235968	0.235968	0.175069	-0.0551497	0.0551497	0.04599	0.04599	0.141319	0.645429	0.645429
OPCML	pink	M4	0.945517	7.70678e-36	0.394078	-0.394078	-0.221134	-0.0516442	0.0516442	0.000614657	0.000614657	0.0619395	0.666589	0.666589
RPL34	grey60	M14	0.800883	3.03227e-17	-0.182193	0.182193	0.170319	-0.0522217	0.0522217	0.125583	0.125583	0.152606	0.663085	0.663085
HOPX	violet	M2	0.648032	7.58012e-10	0.0280796	-0.0280796	0.381454	-0.0499269	0.0499269	0.814876	0.814876	0.000946188	0.677052	0.677052
WSB1	lightsteelblue1	M6	0.905816	8.1578e-28	-0.0562573	0.0562573	-0.156314	-0.0549682	0.0549682	0.6388	0.6388	0.189778	0.646518	0.646518
TSC22D4	lightcyan	M10	0.630325	2.97056e-09	-0.350398	0.350398	0.258588	-0.00979013	0.00979013	0.00254888	0.00254888	0.02829	0.934949	0.934949
LIMK1	violet	M2	0.72921	3.77273e-13	0.269133	-0.269133	0.346853	-0.0689374	0.0689374	0.022251	0.022251	0.00283675	0.56502	0.56502
RABL6	violet	M2	0.587304	5.86586e-08	-0.0507033	0.0507033	0.422995	-0.0289256	0.0289256	0.672314	0.672314	0.000214083	0.809403	0.809403
ARHGEF2	darkmagenta	M1	0.745356	5.94841e-14	0.342388	-0.342388	-0.312052	-0.068891	0.068891	0.00324058	0.00324058	0.00761907	0.565282	0.565282
ARHGAP33	darkred	M3	0.741021	9.89858e-14	0.309164	-0.309164	-0.460363	-0.0253023	0.0253023	0.0082295	0.0082295	4.72377e-05	0.832908	0.832908
DUSP8	pink	M4	0.780289	6.51268e-16	0.33826	-0.33826	-0.260596	-0.0633798	0.0633798	0.0036586	0.0036586	0.0270441	0.596864	0.596864
CYB5R3	tan	M15	0.709015	3.18402e-12	-0.196841	0.196841	0.232413	0.13826	-0.13826	0.0974643	0.0974643	0.0494645	0.246778	0.246778
SLC23A2	darkred	M3	0.807201	1.10053e-17	0.416902	-0.416902	-0.432981	-0.0127999	0.0127999	0.000269503	0.000269503	0.000145411	0.915016	0.915016
PGBD5	pink	M4	0.927208	1.42942e-31	0.332487	-0.332487	-0.026551	-0.0669797	0.0669797	0.00432355	0.00432355	0.82479	0.576146	0.576146
PCMT1	brown	M5	0.739514	1.17884e-13	0.240872	-0.240872	0.0666395	-0.0132056	0.0132056	0.0415287	0.0415287	0.578089	0.912333	0.912333
SCN2B	pink	M4	0.831121	1.64347e-19	0.234131	-0.234131	0.128836	-0.0232517	0.0232517	0.0477587	0.0477587	0.280775	0.846277	0.846277
EHD3	pink	M4	0.731389	2.9632e-13	0.148938	-0.148938	0.230799	-0.0158293	0.0158293	0.211796	0.211796	0.0511118	0.895005	0.895005
KCNT1	pink	M4	0.664374	1.98064e-10	0.00386604	-0.00386604	0.159569	-0.0616215	0.0616215	0.974288	0.974288	0.180608	0.607103	0.607103
B4GALNT4	pink	M4	0.404559	0.000423998	0.127316	-0.127316	-0.134624	-0.106384	0.106384	0.286536	0.286536	0.259542	0.373774	0.373774
KCNQ3	darkred	M3	0.784443	3.60478e-16	0.437665	-0.437665	-0.376381	-0.0754248	0.0754248	0.000120775	0.000120775	0.00111995	0.528893	0.528893
KLC2	pink	M4	0.837582	4.71119e-20	0.303005	-0.303005	0.176138	-0.00335199	0.00335199	0.00967548	0.00967548	0.138869	0.977706	0.977706
TACC1	brown	M5	0.760219	9.5714e-15	-0.0450991	0.0450991	0.111168	-0.0952721	0.0952721	0.706789	0.706789	0.352542	0.425988	0.425988
EPS15	brown	M5	0.899573	6.92086e-27	0.015144	-0.015144	-0.103953	-0.0718366	0.0718366	0.899526	0.899526	0.384851	0.548732	0.548732
MEIS3	pink	M4	0.829962	2.04488e-19	0.31528	-0.31528	-0.228025	-0.132535	0.132535	0.00698432	0.00698432	0.0540479	0.267078	0.267078
DDAH1	lightcyan	M10	0.59634	3.25051e-08	-0.237069	0.237069	0.212436	0.0556935	-0.0556935	0.0449554	0.0449554	0.0732063	0.642171	0.642171
PRPF19	darkmagenta	M1	0.93138	1.94551e-32	0.145507	-0.145507	0.329776	-0.0362345	0.0362345	0.222631	0.222631	0.00467135	0.762516	0.762516
UBQLN1	brown	M5	0.851751	2.48522e-21	0.308245	-0.308245	-0.239529	-0.0599117	0.0599117	0.00843249	0.00843249	0.0427132	0.617132	0.617132
GABRD	pink	M4	0.760338	9.42676e-15	0.155241	-0.155241	0.168479	-0.0256063	0.0256063	0.192876	0.192876	0.157153	0.83093	0.83093
FBXO2	violet	M2	0.775428	1.28062e-15	-0.194541	0.194541	0.548891	0.00385524	-0.00385524	0.101519	0.101519	5.96888e-07	0.97436	0.97436
ANK3	pink	M4	0.749235	3.73804e-14	0.262569	-0.262569	-0.180414	-0.0312415	0.0312415	0.025865	0.025865	0.129382	0.794465	0.794465
HLF	brown	M5	0.664703	1.92625e-10	0.0638118	-0.0638118	0.146841	-0.0499566	0.0499566	0.594361	0.594361	0.218373	0.676871	0.676871
EGR1	pink	M4	0.448282	7.84972e-05	0.232018	-0.232018	-0.255833	-0.0166042	0.0166042	0.0498635	0.0498635	0.0300784	0.889897	0.889897
ATP8A1	brown	M5	0.827741	3.09474e-19	0.0770952	-0.0770952	-0.0542546	-0.00142117	0.00142117	0.51978	0.51978	0.650807	0.990547	0.990547
SCN8A	pink	M4	0.956095	4.823e-39	0.401344	-0.401344	-0.106694	-0.0537043	0.0537043	0.000475758	0.000475758	0.372375	0.654121	0.654121
ADAM11	pink	M4	0.927605	1.18806e-31	0.287793	-0.287793	0.0194943	-0.035365	0.035365	0.0142315	0.0142315	0.870884	0.768053	0.768053
AGT	lightcyan	M10	0.840822	2.46613e-20	-0.179349	0.179349	0.111655	0.119025	-0.119025	0.131696	0.131696	0.350426	0.319331	0.319331
RPL21	grey60	M14	0.840721	2.51692e-20	-0.251357	0.251357	0.117886	-0.030693	0.030693	0.0331858	0.0331858	0.324017	0.797996	0.797996
LRP3	pink	M4	0.604313	1.90145e-08	0.313598	-0.313598	-0.277332	-0.0785633	0.0785633	0.00730903	0.00730903	0.0183481	0.511837	0.511837
CDKL5	pink	M4	0.911681	9.5123e-29	0.374696	-0.374696	-0.331722	-0.0540426	0.0540426	0.00118377	0.00118377	0.00441934	0.652083	0.652083
USP5	darkmagenta	M1	0.908406	3.21451e-28	0.303432	-0.303432	0.090858	0.0525106	-0.0525106	0.00956857	0.00956857	0.447832	0.661334	0.661334
CADPS	pink	M4	0.934626	3.76982e-33	0.407867	-0.407867	-0.120331	-0.0616364	0.0616364	0.000376144	0.000376144	0.314014	0.607016	0.607016
KIF3B	darkred	M3	0.845083	1.02946e-20	0.475577	-0.475577	-0.442387	-0.0636582	0.0636582	2.42368e-05	2.42368e-05	9.98898e-05	0.59525	0.59525
SRGAP3	pink	M4	0.920328	2.99649e-30	0.438684	-0.438684	-0.302472	-0.0361423	0.0361423	0.000115951	0.000115951	0.00981046	0.763103	0.763103
PTPN5	pink	M4	0.796217	6.26385e-17	0.275629	-0.275629	0.125541	-0.0110968	0.0110968	0.0191064	0.0191064	0.293364	0.926289	0.926289
LMTK2	pink	M4	0.942683	4.33162e-35	0.404609	-0.404609	-0.256568	-0.0445113	0.0445113	0.000423241	0.000423241	0.0295919	0.71044	0.71044
EPB41L2	brown	M5	0.606387	1.6498e-08	-0.063529	0.063529	-0.278947	-0.00427771	0.00427771	0.595999	0.595999	0.0176525	0.971551	0.971551
TRIM44	brown	M5	0.807746	1.00653e-17	0.297872	-0.297872	-0.088725	-0.0462952	0.0462952	0.0110451	0.0110451	0.458606	0.699378	0.699378
PREX1	tan	M15	0.574046	1.35101e-07	-0.245054	0.245054	0.0166066	0.0638936	-0.0638936	0.0380133	0.0380133	0.889881	0.593887	0.593887
COBL	pink	M4	0.571701	1.55989e-07	0.019502	-0.019502	0.0347761	-0.102769	0.102769	0.870834	0.870834	0.77181	0.390319	0.390319
RPL36	grey60	M14	0.906926	5.49163e-28	-0.182971	0.182971	0.0402748	-0.0480979	0.0480979	0.123948	0.123948	0.736948	0.688262	0.688262
CRTC1	pink	M4	0.582643	7.89864e-08	0.162777	-0.162777	0.271611	-0.0283851	0.0283851	0.171888	0.171888	0.0210028	0.812899	0.812899
SATB1	pink	M4	0.815182	2.89637e-18	0.338055	-0.338055	-0.244862	-0.13153	0.13153	0.00368052	0.00368052	0.0381693	0.270755	0.270755
PLPPR4	pink	M4	0.88349	9.47142e-25	0.39437	-0.39437	-0.481938	-0.0170805	0.0170805	0.000608431	0.000608431	1.81624e-05	0.886759	0.886759
EFR3B	pink	M4	0.751713	2.76605e-14	0.407379	-0.407379	-0.268315	0.0257773	-0.0257773	0.000382885	0.000382885	0.0226765	0.829818	0.829818
PNMA8B	pink	M4	0.847471	6.23672e-21	0.262468	-0.262468	0.220994	-0.0231718	0.0231718	0.025924	0.025924	0.0621093	0.846799	0.846799
LY6H	pink	M4	0.586738	6.08337e-08	0.178881	-0.178881	0.0715411	-0.0826418	0.0826418	0.132723	0.132723	0.550382	0.490101	0.490101
TCF4	lightsteelblue1	M6	0.699359	8.29285e-12	0.100349	-0.100349	-0.406292	0.0149166	-0.0149166	0.401631	0.401631	0.000398277	0.901028	0.901028
EPAS1	white	M12	0.752662	2.46227e-14	-0.0981304	0.0981304	-0.00331687	0.097015	-0.097015	0.412174	0.412174	0.97794	0.417534	0.417534
CTSD	saddlebrown	M9	0.776153	1.15899e-15	-0.206057	0.206057	0.269612	0.0350409	-0.0350409	0.082468	0.082468	0.0220048	0.77012	0.77012
ARHGAP23	grey60	M14	0.526226	2.05954e-06	0.111917	-0.111917	-0.212608	0.0406252	-0.0406252	0.349287	0.349287	0.0729687	0.734743	0.734743
ADCYAP1R1	pink	M4	0.433052	0.000145001	0.239552	-0.239552	-0.118443	0.129431	-0.129431	0.042693	0.042693	0.321723	0.278539	0.278539
PPP6R1	pink	M4	0.649884	6.53705e-10	0.191275	-0.191275	-0.128834	-0.0595446	0.0595446	0.107504	0.107504	0.280781	0.619294	0.619294
RPS7	grey60	M14	0.768166	3.41015e-15	-0.228406	0.228406	0.179216	-0.0658384	0.0658384	0.0536359	0.0536359	0.131989	0.582678	0.582678
EPHA4	pink	M4	0.880726	2.05018e-24	0.420558	-0.420558	-0.223663	-0.00627787	0.00627787	0.000234854	0.000234854	0.0589413	0.95826	0.95826
DYNC1I1	pink	M4	0.914751	2.90646e-29	0.48575	-0.48575	-0.138524	-0.0531344	0.0531344	1.52363e-05	1.52363e-05	0.245868	0.657561	0.657561
CACNB1	pink	M4	0.903271	1.98491e-27	0.373634	-0.373634	-0.0329579	-0.0503186	0.0503186	0.00122563	0.00122563	0.783442	0.67466	0.67466
BCAS1	red	M8	0.80833	9.14609e-18	-0.429212	0.429212	0.367478	-0.0774635	0.0774635	0.000168504	0.000168504	0.0014959	0.517782	0.517782
CASKIN1	pink	M4	0.788136	2.10686e-16	0.34445	-0.34445	-0.0942749	-0.0863984	0.0863984	0.00304811	0.00304811	0.430869	0.470519	0.470519
VIM	tan	M15	0.780895	5.97903e-16	-0.211482	0.211482	0.18945	0.0779251	-0.0779251	0.074536	0.074536	0.110964	0.515282	0.515282
CMTM4	pink	M4	0.837985	4.35035e-20	0.297162	-0.297162	-0.194973	-0.0828565	0.0828565	0.0112475	0.0112475	0.100748	0.48897	0.48897
CTTN	lightsteelblue1	M6	0.687978	2.44412e-11	-0.09377	0.09377	0.160903	-0.0418705	0.0418705	0.433352	0.433352	0.176942	0.726925	0.726925
APBA1	pink	M4	0.882166	1.37415e-24	0.495653	-0.495653	-0.284457	-0.0336816	0.0336816	9.55799e-06	9.55799e-06	0.0154475	0.778806	0.778806
WNK2	pink	M4	0.934978	3.14015e-33	0.464036	-0.464036	-0.178576	-0.0805593	0.0805593	4.03253e-05	4.03253e-05	0.133397	0.501139	0.501139
SLC7A5	plum1	M13	0.50152	7.20069e-06	0.147207	-0.147207	-0.124715	0.00777364	-0.00777364	0.217214	0.217214	0.296576	0.948327	0.948327
PRKCE	pink	M4	0.948161	1.41275e-36	0.43958	-0.43958	-0.113388	-0.0559576	0.0559576	0.000111861	0.000111861	0.342951	0.640591	0.640591
SLC24A2	brown	M5	0.639597	1.46893e-09	-0.0216815	0.0216815	0.106954	-0.0872001	0.0872001	0.856544	0.856544	0.371203	0.466395	0.466395
YBX1	violet	M2	-0.868403	5.15556e-23	0.112262	-0.112262	-0.407901	0.00511566	-0.00511566	0.347793	0.347793	0.000375685	0.965982	0.965982
HLA-B	tan	M15	0.852337	2.18644e-21	-0.156804	0.156804	-0.0458479	-0.0523751	0.0523751	0.188378	0.188378	0.702146	0.662155	0.662155
RGS12	pink	M4	0.638497	1.59891e-09	0.296761	-0.296761	-0.216383	-0.0685294	0.0685294	0.011363	0.011363	0.0679054	0.567331	0.567331
PLCB1	brown	M5	0.827212	3.41261e-19	0.185036	-0.185036	-0.135973	-0.051634	0.051634	0.11969	0.11969	0.254756	0.666651	0.666651
DDX3X	brown	M5	0.782457	4.79027e-16	0.120821	-0.120821	-0.188789	-0.247385	0.247385	0.312033	0.312033	0.112239	0.0361637	0.0361637
APOD	red	M8	0.748397	4.13544e-14	-0.305592	0.305592	0.553743	0.0645907	-0.0645907	0.00904315	0.00904315	4.52432e-07	0.589858	0.589858
OXR1	brown	M5	0.850932	2.97012e-21	0.103884	-0.103884	0.0746603	-0.0567607	0.0567607	0.385171	0.385171	0.533089	0.635797	0.635797
TUB	pink	M4	0.830819	1.74005e-19	0.485072	-0.485072	-0.286691	-0.0824927	0.0824927	1.57218e-05	1.57218e-05	0.0146237	0.490887	0.490887
HSPA1B	tan	M15	0.469494	3.17694e-05	-0.194081	0.194081	-0.0124772	0.0313773	-0.0313773	0.102345	0.102345	0.917151	0.793592	0.793592
JUN	plum1	M13	0.442792	9.82628e-05	0.0683788	-0.0683788	-0.216156	0.0478463	-0.0478463	0.568184	0.568184	0.0682026	0.68981	0.68981
SEC14L1	plum1	M13	0.563976	2.48535e-07	0.0987231	-0.0987231	-0.199125	-0.00416136	0.00416136	0.409343	0.409343	0.0935622	0.972325	0.972325
JUND	saddlebrown	M9	0.722849	7.53648e-13	-0.116893	0.116893	0.151738	-0.142698	0.142698	0.328138	0.328138	0.203235	0.231787	0.231787
KIFAP3	pink	M4	0.841835	2.00833e-20	0.31012	-0.31012	-0.179942	-0.0491881	0.0491881	0.00802285	0.00802285	0.130404	0.681572	0.681572
PGRMC1	brown	M5	0.706329	4.17177e-12	0.128194	-0.128194	-0.06049	-0.0785519	0.0785519	0.283201	0.283201	0.613732	0.511899	0.511899
BAIAP2	pink	M4	0.880413	2.23447e-24	0.299498	-0.299498	0.00518003	-0.0384863	0.0384863	0.0105943	0.0105943	0.965554	0.748232	0.748232
KAT2A	lightsteelblue1	M6	0.754607	1.93704e-14	-0.1637	0.1637	0.0227046	-0.000223807	0.000223807	0.169436	0.169436	0.849852	0.998511	0.998511
SEPTIN9	tan	M15	0.525955	2.08911e-06	0.0662224	-0.0662224	0.255784	-0.0298259	0.0298259	0.580477	0.580477	0.030111	0.803587	0.803587
OPTN	brown	M5	0.850382	3.3459e-21	0.242753	-0.242753	0.0184623	-0.0447898	0.0447898	0.0399156	0.0399156	0.877666	0.708709	0.708709
RIMS4	pink	M4	0.738159	1.37788e-13	0.346906	-0.346906	-0.262151	-0.0133773	0.0133773	0.00283223	0.00283223	0.026111	0.911197	0.911197
CD74	tan	M15	0.640006	1.42317e-09	-0.268244	0.268244	0.307909	-0.035678	0.035678	0.0227136	0.0227136	0.00850761	0.766059	0.766059
SMIM10L2A	pink	M4	0.799674	3.66598e-17	0.28145	-0.28145	0.00482329	-0.0152134	0.0152134	0.0166196	0.0166196	0.967925	0.899069	0.899069
LPCAT4	pink	M4	0.753437	2.23856e-14	0.183631	-0.183631	0.0457818	-0.0295716	0.0295716	0.122577	0.122577	0.702555	0.805229	0.805229
NRXN3	pink	M4	0.938277	5.36787e-34	0.391551	-0.391551	-0.260324	-0.0637874	0.0637874	0.000671023	0.000671023	0.0272097	0.594502	0.594502
RPL35A	grey60	M14	0.874529	1.08271e-23	-0.148087	0.148087	0.104287	-0.0903799	0.0903799	0.21445	0.21445	0.383318	0.450234	0.450234
AKT3	darkred	M3	0.829726	2.13756e-19	0.347397	-0.347397	-0.297787	-0.0296861	0.0296861	0.00279077	0.00279077	0.0110694	0.80449	0.80449
PRDM2	pink	M4	0.92609	2.39081e-31	0.409566	-0.409566	-0.176103	-0.0699311	0.0699311	0.000353543	0.000353543	0.138947	0.559412	0.559412
CACNG3	pink	M4	0.910311	1.59168e-28	0.372793	-0.372793	-0.161384	-0.044757	0.044757	0.00125975	0.00125975	0.175635	0.708913	0.708913
BAIAP3	violet	M2	0.743477	7.42691e-14	0.040336	-0.040336	0.556464	0.0092785	-0.0092785	0.736562	0.736562	3.86557e-07	0.938342	0.938342
SNCG	violet	M2	0.829666	2.16196e-19	-0.0731306	0.0731306	0.499003	0.0670005	-0.0670005	0.541536	0.541536	8.13602e-06	0.576027	0.576027
ACTR1B	darkmagenta	M1	0.848895	4.6063e-21	0.273701	-0.273701	0.246164	-0.0320084	0.0320084	0.0199974	0.0199974	0.0371231	0.789535	0.789535
IFITM3	tan	M15	0.84247	1.76434e-20	-0.308285	0.308285	0.157982	-0.00911204	0.00911204	0.00842344	0.00842344	0.185038	0.939446	0.939446
LRRC8A	lightcyan	M10	0.662372	2.34515e-10	0.00281603	-0.00281603	0.000618733	0.0371992	-0.0371992	0.98127	0.98127	0.995884	0.756387	0.756387
NEGR1	brown	M5	0.819408	1.39124e-18	0.200148	-0.200148	0.0382032	-0.0425715	0.0425715	0.0918542	0.0918542	0.750024	0.722537	0.722537
CD59	tan	M15	0.696831	1.0589e-11	-0.395818	0.395818	0.357498	0.018097	-0.018097	0.000578387	0.000578387	0.00204955	0.880068	0.880068
GOT2	brown	M5	0.426812	0.000184922	0.289957	-0.289957	0.146297	0.014551	-0.014551	0.0134873	0.0134873	0.220102	0.903442	0.903442
RAPGEF2	brown	M5	0.865562	1.03553e-22	0.273436	-0.273436	-0.0989031	-0.0255042	0.0255042	0.0201226	0.0201226	0.408485	0.831594	0.831594
IPO5	brown	M5	0.807531	1.04273e-17	0.189123	-0.189123	-0.0234066	-0.00625027	0.00625027	0.111593	0.111593	0.845266	0.958443	0.958443
SEPTIN11	darkred	M3	0.734022	2.2061e-13	0.251898	-0.251898	-0.406298	-0.0509019	0.0509019	0.0327962	0.0327962	0.000398189	0.671104	0.671104
PCDH9	brown	M5	0.674015	8.62364e-11	-0.0215957	0.0215957	-0.0881898	-0.0193029	0.0193029	0.857106	0.857106	0.461332	0.872141	0.872141
TOP2B	brown	M5	0.762324	7.31056e-15	0.0603438	-0.0603438	-0.210794	-0.0143649	0.0143649	0.614591	0.614591	0.0755075	0.904671	0.904671
HIP1R	red	M8	0.660601	2.72008e-10	-0.126096	0.126096	0.00567147	0.00321193	-0.00321193	0.291216	0.291216	0.962288	0.978637	0.978637
EIF4G3	brown	M5	0.902352	2.7194e-27	0.27482	-0.27482	-0.16832	-0.025316	0.025316	0.0194759	0.0194759	0.157553	0.832819	0.832819
NRSN1	pink	M4	0.864916	1.21078e-22	0.301623	-0.301623	-0.124045	-0.0725955	0.0725955	0.0100288	0.0100288	0.299201	0.544506	0.544506
CXCL14	lightcyan	M10	0.422797	0.000215707	0.0988965	-0.0988965	-0.166969	0.0709496	-0.0709496	0.408517	0.408517	0.160961	0.553691	0.553691
CLCN4	pink	M4	0.895406	2.67099e-26	0.354595	-0.354595	-0.157664	-0.0423255	0.0423255	0.00224203	0.00224203	0.185935	0.724076	0.724076
DBNDD1	pink	M4	0.723007	7.40999e-13	0.257558	-0.257558	0.0138822	-0.0492949	0.0492949	0.028948	0.028948	0.90786	0.680918	0.680918
PRKCZ	pink	M4	0.904491	1.29994e-27	0.348644	-0.348644	-0.115762	-0.068793	0.068793	0.00268785	0.00268785	0.332873	0.565837	0.565837
CACNA1E	pink	M4	0.900695	4.76157e-27	0.437729	-0.437729	-0.28303	-0.00900475	0.00900475	0.000120467	0.000120467	0.0159946	0.940157	0.940157
MFSD4A	pink	M4	0.885998	4.61974e-25	0.253908	-0.253908	-0.0189062	-0.0381657	0.0381657	0.0313831	0.0313831	0.874747	0.750261	0.750261
SLC9A6	pink	M4	0.854532	1.3458e-21	0.356087	-0.356087	-0.0779779	-0.0279825	0.0279825	0.00214118	0.00214118	0.514997	0.815505	0.815505
SHISAL1	pink	M4	0.771264	2.25537e-15	0.318609	-0.318609	-0.0841141	-0.0760668	0.0760668	0.00637876	0.00637876	0.482376	0.525381	0.525381
SLC30A3	pink	M4	0.845044	1.03784e-20	0.308195	-0.308195	-0.0971096	-0.0696526	0.0696526	0.00844363	0.00844363	0.417078	0.560981	0.560981
DLG3	pink	M4	0.937868	6.71721e-34	0.506946	-0.506946	-0.348791	-0.0333518	0.0333518	5.51579e-06	5.51579e-06	0.00267596	0.780917	0.780917
TMEM8B	pink	M4	0.83304	1.14033e-19	0.466894	-0.466894	-0.388074	-0.0742817	0.0742817	3.56091e-05	3.56091e-05	0.000756247	0.535174	0.535174
WDR1	plum1	M13	0.706604	4.05849e-12	0.26578	-0.26578	-0.41372	0.034611	-0.034611	0.0240392	0.0240392	0.000303406	0.772864	0.772864
IQSEC3	pink	M4	0.745583	5.79035e-14	0.251416	-0.251416	0.196932	-0.135593	0.135593	0.0331427	0.0331427	0.0973051	0.256098	0.256098
ATP6V1H	brown	M5	0.635991	1.93719e-09	0.169848	-0.169848	0.267353	0.0278772	-0.0278772	0.153761	0.153761	0.0231857	0.816188	0.816188
NTRK3	pink	M4	0.868175	5.4547e-23	0.370429	-0.370429	-0.195681	-0.00577075	0.00577075	0.00136027	0.00136027	0.0994924	0.961629	0.961629
CLDND1	red	M8	0.934052	5.07027e-33	-0.332423	0.332423	0.3399	-0.0697657	0.0697657	0.00433158	0.00433158	0.00348709	0.560344	0.560344
UGP2	brown	M5	0.674594	8.19525e-11	-0.180671	0.180671	0.296234	-0.116769	0.116769	0.128828	0.128828	0.0115165	0.328655	0.328655
PNISR	lightsteelblue1	M6	0.931523	1.8123e-32	-0.112691	0.112691	-0.092457	-0.00741957	0.00741957	0.345945	0.345945	0.439848	0.950677	0.950677
CCDC92	violet	M2	0.74204	8.79033e-14	0.0574311	-0.0574311	0.482844	-0.036908	0.036908	0.631806	0.631806	1.74225e-05	0.758236	0.758236
SCN1B	violet	M2	0.747792	4.44741e-14	-0.169963	0.169963	0.585391	-0.0426602	0.0426602	0.153479	0.153479	6.63165e-08	0.721983	0.721983
CNIH2	pink	M4	0.607169	1.56352e-08	0.304774	-0.304774	-0.311842	0.008038	-0.008038	0.00923906	0.00923906	0.00766206	0.946572	0.946572
TANC2	darkred	M3	0.88163	1.59576e-24	0.431845	-0.431845	-0.373599	-0.00913614	0.00913614	0.000152042	0.000152042	0.00122704	0.939286	0.939286
SCOC	brown	M5	0.832585	1.24392e-19	-0.0226553	0.0226553	-0.0363725	-0.0346443	0.0346443	0.850174	0.850174	0.761639	0.772652	0.772652
ELFN2	pink	M4	0.834171	9.17211e-20	0.403899	-0.403899	-0.265114	-0.0936226	0.0936226	0.000434192	0.000434192	0.024409	0.434079	0.434079
BRINP1	pink	M4	0.92027	3.07109e-30	0.403963	-0.403963	-0.304461	-0.0603162	0.0603162	0.000433192	0.000433192	0.00931511	0.614753	0.614753
SIPA1L1	brown	M5	0.669766	1.24882e-10	0.0850321	-0.0850321	0.16817	-0.0320468	0.0320468	0.477592	0.477592	0.157928	0.789288	0.789288
PDP1	brown	M5	0.839599	3.154e-20	0.225768	-0.225768	0.0129837	-0.101843	0.101843	0.056537	0.056537	0.9138	0.394625	0.394625
NARS1	brown	M5	0.911396	1.05937e-28	0.0620593	-0.0620593	0.0650947	-0.0815903	0.0815903	0.604546	0.604546	0.586953	0.495658	0.495658
GRIA3	brown	M5	0.840707	2.52371e-20	0.221654	-0.221654	0.0105051	-0.0305034	0.0305034	0.061313	0.061313	0.93021	0.799218	0.799218
EXTL3	darkred	M3	0.749897	3.45028e-14	0.456581	-0.456581	-0.317092	-0.053094	0.053094	5.54922e-05	5.54922e-05	0.00664876	0.657805	0.657805
DNM1L	brown	M5	0.960294	1.53565e-40	0.108811	-0.108811	-0.0441193	-0.0136048	0.0136048	0.362909	0.362909	0.712879	0.909693	0.909693
PLXND1	darkred	M3	0.418514	0.00025368	0.181879	-0.181879	-0.380819	0.0136701	-0.0136701	0.126248	0.126248	0.000966509	0.909262	0.909262
RAB11A	darkred	M3	0.76976	2.75891e-15	0.35118	-0.35118	-0.286802	-0.0702246	0.0702246	0.00248902	0.00248902	0.0145837	0.55776	0.55776
RPS21	grey60	M14	0.833001	1.14888e-19	-0.22291	0.22291	0.247729	-0.0398091	0.0398091	0.0598216	0.0598216	0.0358976	0.739881	0.739881
PBXIP1	lightcyan	M10	0.895151	2.89597e-26	-0.254456	0.254456	0.195037	0.115429	-0.115429	0.0310072	0.0310072	0.100634	0.334275	0.334275
DLGAP3	pink	M4	0.770463	2.51166e-15	0.242383	-0.242383	-0.0518119	-0.0546223	0.0546223	0.0402285	0.0402285	0.665571	0.648595	0.648595
FGFR3	lightcyan	M10	0.850511	3.25382e-21	-0.109112	0.109112	0.115672	0.155693	-0.155693	0.361575	0.361575	0.333252	0.191566	0.191566
DOCK9	darkred	M3	0.731896	2.80015e-13	0.200922	-0.200922	-0.390256	-0.00355341	0.00355341	0.0905805	0.0905805	0.000701672	0.976367	0.976367
AKAP12	brown	M5	0.461704	4.45961e-05	-0.0735842	0.0735842	0.185462	-0.0173237	0.0173237	0.539024	0.539024	0.118826	0.885157	0.885157
ARL8B	brown	M5	0.883979	8.24403e-25	-0.0504964	0.0504964	0.172178	-0.0522174	0.0522174	0.673575	0.673575	0.148112	0.663111	0.663111
SRPK2	brown	M5	0.887097	3.35541e-25	0.28956	-0.28956	-0.210708	-0.0735576	0.0735576	0.0136212	0.0136212	0.0756292	0.539172	0.539172
PCDH10	pink	M4	0.824112	6.01293e-19	0.339581	-0.339581	-0.38109	-0.0381919	0.0381919	0.00351991	0.00351991	0.000957802	0.750096	0.750096
TMEM132B	pink	M4	0.898493	9.87618e-27	0.412539	-0.412539	-0.305115	-0.0239991	0.0239991	0.000316954	0.000316954	0.00915706	0.841399	0.841399
KIF3A	brown	M5	0.89709	1.55817e-26	0.19997	-0.19997	-0.116946	-0.0675978	0.0675978	0.0921504	0.0921504	0.327918	0.572622	0.572622
KIAA1109	brown	M5	0.88046	2.20583e-24	0.0712928	-0.0712928	-0.209245	0.0250626	-0.0250626	0.55177	0.55177	0.0777302	0.834469	0.834469
HS6ST1	pink	M4	0.771776	2.10525e-15	0.386254	-0.386254	-0.0772442	-0.0133239	0.0133239	0.000804669	0.000804669	0.518971	0.91155	0.91155
BMPR2	darkred	M3	0.80984	7.12677e-18	0.261916	-0.261916	-0.336066	0.02716	-0.02716	0.0262506	0.0262506	0.00389977	0.820837	0.820837
CACNA1B	pink	M4	0.934491	4.04428e-33	0.439918	-0.439918	-0.257695	-0.0641178	0.0641178	0.000110352	0.000110352	0.0288597	0.59259	0.59259
PLXNA2	darkmagenta	M1	0.694097	1.37537e-11	0.410103	-0.410103	-0.239138	-0.0461439	0.0461439	0.00034666	0.00034666	0.0430632	0.700314	0.700314
SNTA1	lightcyan	M10	0.660049	2.84825e-10	-0.300393	0.300393	0.278459	0.0884059	-0.0884059	0.0103527	0.0103527	0.0178601	0.46023	0.46023
HLA-C	tan	M15	0.778288	8.62091e-16	-0.180487	0.180487	-0.0144667	-0.0984261	0.0984261	0.129224	0.129224	0.903998	0.41076	0.41076
COPS7A	darkmagenta	M1	0.837807	4.50562e-20	0.299159	-0.299159	0.106174	0.0620999	-0.0620999	0.010687	0.010687	0.374724	0.604309	0.604309
FOS	tan	M15	0.395442	0.000586069	0.0926997	-0.0926997	-0.200626	0.0548401	-0.0548401	0.438643	0.438643	0.0910664	0.647287	0.647287
FKBP4	lightsteelblue1	M6	0.192594	0.105054	0.0147897	-0.0147897	0.00879975	-0.031779	0.031779	0.901865	0.901865	0.941517	0.791008	0.791008
WDR47	pink	M4	0.817434	1.96437e-18	0.372059	-0.372059	-0.268391	-0.0770682	0.0770682	0.00129021	0.00129021	0.0226365	0.519926	0.519926
EFHD2	brown	M5	0.332398	0.00433468	-0.0660288	0.0660288	0.361768	-0.177527	0.177527	0.581586	0.581586	0.00179343	0.135729	0.135729
PITPNM2	pink	M4	0.827694	3.12142e-19	0.327733	-0.327733	-0.320773	-0.0519884	0.0519884	0.00494956	0.00494956	0.00601031	0.6645	0.6645
RGS5	brown	M5	0.450137	7.26996e-05	-0.162682	0.162682	0.135637	-0.0432438	0.0432438	0.17214	0.17214	0.255943	0.718337	0.718337
RAP2A	brown	M5	0.873067	1.58276e-23	0.201736	-0.201736	-0.0174244	-0.0964493	0.0964493	0.0892542	0.0892542	0.884494	0.420267	0.420267
ABCC5	brown	M5	0.842164	1.87815e-20	0.130945	-0.130945	-0.084391	-0.0298538	0.0298538	0.27291	0.27291	0.48093	0.803407	0.803407
CHST1	pink	M4	0.681003	4.62804e-11	0.206672	-0.206672	0.0241875	0.0827402	-0.0827402	0.0815371	0.0815371	0.84017	0.489583	0.489583
PFKFB3	tan	M15	0.549506	5.76436e-07	0.0255594	-0.0255594	-0.0455378	-0.081976	0.081976	0.831235	0.831235	0.704068	0.493616	0.493616
GPR37L1	lightcyan	M10	0.63581	1.96406e-09	-0.0512373	0.0512373	0.00545963	0.142861	-0.142861	0.669063	0.669063	0.963696	0.231246	0.231246
ZFR	brown	M5	0.822474	8.07542e-19	-0.0153137	0.0153137	-0.169956	-0.0258869	0.0258869	0.898407	0.898407	0.153495	0.829105	0.829105
SRSF11	lightsteelblue1	M6	0.937675	7.46295e-34	-0.115115	0.115115	-0.0674579	-0.044695	0.044695	0.335602	0.335602	0.573419	0.709298	0.709298
CCNL2	lightsteelblue1	M6	0.926748	1.76749e-31	-0.0739751	0.0739751	-0.0749734	-0.00790256	0.00790256	0.536865	0.536865	0.531369	0.947471	0.947471
RAPGEF5	brown	M5	0.751312	2.90467e-14	0.000341668	-0.000341668	0.0916826	-0.0365632	0.0365632	0.997727	0.997727	0.443704	0.760426	0.760426
NLK	brown	M5	0.781326	5.6258e-16	0.129449	-0.129449	0.0820663	-0.0498324	0.0498324	0.278475	0.278475	0.493138	0.67763	0.67763
MAP2K1	brown	M5	0.511336	4.43077e-06	0.273018	-0.273018	0.105277	-0.0723911	0.0723911	0.0203212	0.0203212	0.378795	0.545643	0.545643
HLA-A	tan	M15	0.845669	9.10976e-21	-0.15868	0.15868	-0.125046	-0.00420427	0.00420427	0.183079	0.183079	0.295285	0.97204	0.97204
CAMTA1	brown	M5	0.847131	6.7014e-21	0.166531	-0.166531	-0.0804062	-0.112451	0.112451	0.162078	0.162078	0.501955	0.346977	0.346977
PCLO	pink	M4	0.881421	1.6911e-24	0.336876	-0.336876	-0.299957	-0.0315995	0.0315995	0.00380909	0.00380909	0.0104697	0.792162	0.792162
NAV1	darkred	M3	0.859028	4.85664e-22	0.373404	-0.373404	-0.63335	0.022155	-0.022155	0.00123489	0.00123489	2.367e-09	0.853446	0.853446
CHP1	darkred	M3	0.724959	6.00357e-13	0.549721	-0.549721	-0.355681	-0.0557705	0.0557705	5.69426e-07	5.69426e-07	0.00216822	0.64171	0.64171
PGAM1	pink	M4	0.649519	6.73121e-10	0.397428	-0.397428	-0.0188606	-0.0532533	0.0532533	0.000546587	0.000546587	0.875047	0.656843	0.656843
SLC44A2	lightcyan	M10	0.656301	3.88345e-10	-0.0221642	0.0221642	-0.129011	0.108801	-0.108801	0.853386	0.853386	0.280118	0.362952	0.362952
GNG2	darkred	M3	0.825022	5.0979e-19	0.375459	-0.375459	-0.285462	-0.0219363	0.0219363	0.00115449	0.00115449	0.0150721	0.854876	0.854876
PLK2	darkred	M3	0.752338	2.56214e-14	0.31466	-0.31466	-0.367234	-0.0476239	0.0476239	0.0071025	0.0071025	0.00150765	0.691179	0.691179
INPP4A	pink	M4	0.905747	8.35945e-28	0.414733	-0.414733	-0.312853	-0.0426078	0.0426078	0.000292209	0.000292209	0.00745701	0.72231	0.72231
OXCT1	pink	M4	0.799526	3.752e-17	0.321981	-0.321981	-0.211671	-0.0311844	0.0311844	0.00581307	0.00581307	0.0742713	0.794833	0.794833
RPS3A	grey60	M14	0.804735	1.64163e-17	-0.0781393	0.0781393	0.0361156	-0.0267451	0.0267451	0.514125	0.514125	0.763272	0.82353	0.82353
MAPK4	pink	M4	0.465056	3.85796e-05	0.202615	-0.202615	-0.166042	-0.0949249	0.0949249	0.0878388	0.0878388	0.163332	0.427684	0.427684
SAT1	tan	M15	0.801812	2.61832e-17	-0.289231	0.289231	-0.0137371	0.040623	-0.040623	0.0137332	0.0137332	0.908819	0.734757	0.734757
COL5A3	lightsteelblue1	M6	0.330448	0.00458282	-0.289468	0.289468	-0.0255736	0.0310436	-0.0310436	0.0136525	0.0136525	0.831143	0.795739	0.795739
C1orf21	pink	M4	0.707035	3.8868e-12	0.254989	-0.254989	-0.200254	-0.11749	0.11749	0.0306446	0.0306446	0.09168	0.325659	0.325659
PAK6	pink	M4	0.791951	1.19624e-16	0.478259	-0.478259	-0.29734	-0.0103562	0.0103562	2.14759e-05	2.14759e-05	0.0111963	0.931196	0.931196
FAU	grey60	M14	0.921351	1.93982e-30	-0.166468	0.166468	0.123228	-0.023739	0.023739	0.16224	0.16224	0.302418	0.843096	0.843096
ATRN	darkred	M3	0.768697	3.17854e-15	0.420382	-0.420382	-0.250632	-0.0325522	0.0325522	0.000236425	0.000236425	0.0337131	0.786043	0.786043
RASGRF2	brown	M5	0.696854	1.05652e-11	0.174102	-0.174102	0.0249061	0.0654795	-0.0654795	0.143565	0.143565	0.835487	0.584739	0.584739
RIMS1	pink	M4	0.666173	1.69996e-10	0.209062	-0.209062	-0.223963	-0.164028	0.164028	0.0779959	0.0779959	0.0585931	0.168571	0.168571
SECISBP2L	brown	M5	0.81476	3.11313e-18	-0.0236467	0.0236467	-0.0863089	-0.0342063	0.0342063	0.843699	0.843699	0.470981	0.77545	0.77545
TSPAN5	pink	M4	0.761148	8.50077e-15	0.316737	-0.316737	-0.00545726	-0.0633017	0.0633017	0.00671325	0.00671325	0.963712	0.597317	0.597317
PLXNB1	red	M8	0.627774	3.59106e-09	-0.20675	0.20675	0.0320693	0.102029	-0.102029	0.0814198	0.0814198	0.789143	0.393756	0.393756
SMARCD3	pink	M4	0.330809	0.00453602	0.131483	-0.131483	-0.184807	-0.0107865	0.0107865	0.270928	0.270928	0.120156	0.928345	0.928345
DNAJA4	brown	M5	0.420611	0.000234388	0.150409	-0.150409	-0.0683969	0.0185046	-0.0185046	0.207269	0.207269	0.568082	0.877388	0.877388
SHTN1	lightsteelblue1	M6	0.569606	1.77205e-07	-0.0882942	0.0882942	-0.0523059	-0.0362476	0.0362476	0.4608	0.4608	0.662575	0.762433	0.762433
ARRB1	pink	M4	0.593567	3.90361e-08	0.344405	-0.344405	-0.256961	0.0455811	-0.0455811	0.00305221	0.00305221	0.0293346	0.703799	0.703799
RPS29	grey60	M14	0.906716	5.91968e-28	-0.116469	0.116469	0.0413686	-0.0189745	0.0189745	0.329909	0.329909	0.730073	0.874299	0.874299
HMGCS1	darkred	M3	0.846427	7.77195e-21	0.474223	-0.474223	-0.405077	-0.0548408	0.0548408	2.57532e-05	2.57532e-05	0.000416158	0.647283	0.647283
ADAM23	pink	M4	0.908305	3.33469e-28	0.363885	-0.363885	-0.0568525	-0.0868	0.0868	0.00167742	0.00167742	0.63525	0.468451	0.468451
TRIM37	brown	M5	0.874906	9.80916e-24	0.236703	-0.236703	0.00230638	-0.0785988	0.0785988	0.0452965	0.0452965	0.984659	0.511646	0.511646
CCDC88A	lightsteelblue1	M6	0.825756	4.45894e-19	0.0180352	-0.0180352	-0.291983	0.00685959	-0.00685959	0.880475	0.880475	0.0128217	0.954396	0.954396
ST8SIA5	pink	M4	0.823347	6.90358e-19	0.286498	-0.286498	-0.153443	-0.185025	0.185025	0.0146932	0.0146932	0.198144	0.119713	0.119713
NUMBL	pink	M4	0.835686	6.83607e-20	0.424858	-0.424858	-0.336065	-0.0805643	0.0805643	0.000199359	0.000199359	0.00389989	0.501112	0.501112
GABRG2	brown	M5	0.753029	2.35376e-14	0.184897	-0.184897	0.141712	-0.0140138	0.0140138	0.119973	0.119973	0.23506	0.906991	0.906991
PEX5L	brown	M5	0.729992	3.46042e-13	0.100937	-0.100937	0.0400238	-0.0144173	0.0144173	0.398869	0.398869	0.738528	0.904324	0.904324
ADAM22	pink	M4	0.839216	3.40529e-20	0.256707	-0.256707	-0.136502	-0.0537444	0.0537444	0.0295007	0.0295007	0.252893	0.653879	0.653879
RNF157	pink	M4	0.789547	1.71136e-16	0.291354	-0.291354	0.101556	-0.0841284	0.0841284	0.0130251	0.0130251	0.395964	0.482301	0.482301
PTGDS	red	M8	0.537288	1.13799e-06	-0.326203	0.326203	0.410552	0.09915	-0.09915	0.00516726	0.00516726	0.000340998	0.40731	0.40731
CNKSR2	brown	M5	0.760708	8.99197e-15	0.261975	-0.261975	-0.029845	-0.0300756	0.0300756	0.0262152	0.0262152	0.803464	0.801976	0.801976
CALY	pink	M4	0.68829	2.37424e-11	0.156193	-0.156193	0.274774	-0.0190439	0.0190439	0.190126	0.190126	0.0194972	0.873843	0.873843
BRWD1	brown	M5	0.888929	1.95396e-25	0.275785	-0.275785	-0.138622	0.00412136	-0.00412136	0.019036	0.019036	0.245529	0.972591	0.972591
PNMA3	pink	M4	0.820682	1.11124e-18	0.25627	-0.25627	0.219546	-0.0508659	0.0508659	0.0297886	0.0297886	0.0638848	0.671323	0.671323
RIMBP2	pink	M4	0.926854	1.68334e-31	0.4076	-0.4076	-0.322235	-0.056714	0.056714	0.000379816	0.000379816	0.00577229	0.636076	0.636076
GABRA5	pink	M4	0.753926	2.10731e-14	0.27646	-0.27646	-0.303009	-0.0381392	0.0381392	0.0187332	0.0187332	0.00967459	0.750429	0.750429
TMEM178B	pink	M4	0.890658	1.16298e-25	0.545016	-0.545016	-0.356025	-0.0268909	0.0268909	7.42429e-07	7.42429e-07	0.00214526	0.822583	0.822583
CAMK4	pink	M4	0.839299	3.34888e-20	0.320816	-0.320816	-0.329599	-0.0472915	0.0472915	0.00600331	0.00600331	0.00469485	0.693227	0.693227
ZEB2	lightsteelblue1	M6	0.623338	4.97418e-09	-0.0210666	0.0210666	-0.230282	0.030498	-0.030498	0.860571	0.860571	0.0516483	0.799253	0.799253
GMFB	brown	M5	0.809312	7.77895e-18	0.02026	-0.02026	-0.123343	-0.0226801	0.0226801	0.865859	0.865859	0.301962	0.850012	0.850012
DOC2A	pink	M4	0.905907	7.89923e-28	0.30771	-0.30771	0.0803537	-0.0177361	0.0177361	0.00855247	0.00855247	0.502235	0.882443	0.882443
CAMSAP2	brown	M5	0.891744	8.35657e-26	0.181853	-0.181853	-0.156102	0.0338717	-0.0338717	0.126303	0.126303	0.190388	0.777589	0.777589
AMPH	pink	M4	0.902197	2.86742e-27	0.359236	-0.359236	0.0684469	-0.0284916	0.0284916	0.00194162	0.00194162	0.567798	0.81221	0.81221
NACC2	lightcyan	M10	0.758884	1.13374e-14	-0.290405	0.290405	0.254902	0.119701	-0.119701	0.0133375	0.0133375	0.0307039	0.316573	0.316573
HYOU1	darkmagenta	M1	0.836393	5.95273e-20	0.269295	-0.269295	-0.0432318	-0.0429044	0.0429044	0.0221672	0.0221672	0.718411	0.720456	0.720456
DNM3	brown	M5	0.827589	3.18297e-19	0.0968343	-0.0968343	0.00496245	0.00507024	-0.00507024	0.418406	0.418406	0.967	0.966284	0.966284
SLC39A10	brown	M5	0.890291	1.29938e-25	0.1767	-0.1767	-0.0284976	-0.00908178	0.00908178	0.137591	0.137591	0.812171	0.939646	0.939646
SLC3A2	tan	M15	0.708282	3.4288e-12	-0.145202	0.145202	0.0275257	0.0793566	-0.0793566	0.223614	0.223614	0.818465	0.507571	0.507571
PLCH2	pink	M4	0.588731	5.35025e-08	-0.0607066	0.0607066	-0.00269429	-0.0572353	0.0572353	0.61246	0.61246	0.98208	0.632971	0.632971
LAMP2	red	M8	0.865824	9.71561e-23	-0.23847	0.23847	0.191266	0.00348834	-0.00348834	0.0436667	0.0436667	0.10752	0.976799	0.976799
CPNE5	pink	M4	0.805989	1.34041e-17	0.231356	-0.231356	0.0716993	-0.011332	0.011332	0.0505377	0.0505377	0.549498	0.924732	0.924732
MAN2A2	red	M8	0.510201	4.69031e-06	0.226133	-0.226133	-0.0436892	-0.0715049	0.0715049	0.0561283	0.0561283	0.715559	0.550584	0.550584
MAG	red	M8	0.815396	2.79222e-18	-0.198117	0.198117	0.412756	-0.0511969	0.0511969	0.0952685	0.0952685	0.000314425	0.669308	0.669308
NFIC	violet	M2	0.603443	2.01743e-08	-0.0842868	0.0842868	0.348905	-0.0915201	0.0915201	0.481474	0.481474	0.00266675	0.444516	0.444516
SYNJ1	brown	M5	0.81543	2.77557e-18	0.274927	-0.274927	-0.0162651	-0.0148322	0.0148322	0.019427	0.019427	0.892131	0.901585	0.901585
ANXA11	violet	M2	0.774509	1.45255e-15	-0.143247	0.143247	0.414294	-0.0590253	0.0590253	0.229975	0.229975	0.00029701	0.622358	0.622358
CNN3	lightcyan	M10	0.737718	1.44948e-13	-0.142806	0.142806	-0.0976895	0.0184988	-0.0184988	0.231428	0.231428	0.414288	0.877425	0.877425
LARGE1	pink	M4	0.936338	1.53362e-33	0.442452	-0.442452	-0.277641	-0.054074	0.054074	9.96262e-05	9.96262e-05	0.0182132	0.651893	0.651893
PRRC2C	darkred	M3	0.828676	2.6012e-19	0.29916	-0.29916	-0.445785	0.0345431	-0.0345431	0.0106867	0.0106867	8.69801e-05	0.773297	0.773297
PHLDB1	red	M8	0.772285	1.96529e-15	-0.0339025	0.0339025	-0.0751307	-0.00112006	0.00112006	0.777392	0.777392	0.530505	0.99255	0.99255
CA10	pink	M4	0.917495	9.69464e-30	0.376101	-0.376101	-0.189766	-0.0378027	0.0378027	0.00113033	0.00113033	0.110358	0.75256	0.75256
SHANK2	darkred	M3	0.798707	4.26324e-17	0.43347	-0.43347	-0.429693	-0.0749205	0.0749205	0.000142634	0.000142634	0.00016538	0.531659	0.531659
ATRNL1	brown	M5	0.812092	4.89285e-18	0.22635	-0.22635	0.0303902	-0.0373753	0.0373753	0.0558854	0.0558854	0.799948	0.75527	0.75527
ISCU	violet	M2	0.790778	1.42553e-16	-0.104202	0.104202	0.563701	-0.0329272	0.0329272	0.38371	0.38371	2.5263e-07	0.783638	0.783638
PTPRT	pink	M4	0.913609	4.54134e-29	0.402294	-0.402294	-0.100255	-0.064884	0.064884	0.000459895	0.000459895	0.402079	0.588167	0.588167
YPEL5	brown	M5	0.845173	1.01032e-20	-0.00627628	0.00627628	0.124291	-0.0989167	0.0989167	0.95827	0.95827	0.298234	0.40842	0.40842
NOVA2	darkred	M3	0.790747	1.43213e-16	0.457363	-0.457363	-0.378307	-0.000500151	0.000500151	5.3682e-05	5.3682e-05	0.00105086	0.996673	0.996673
TUBGCP6	lightsteelblue1	M6	0.7462	5.37996e-14	0.0594263	-0.0594263	-0.0532026	-0.0357875	0.0357875	0.619991	0.619991	0.657149	0.765361	0.765361
LGALS1	pink	M4	-0.407466	0.000381672	-0.210121	0.210121	0.412538	-0.00308753	0.00308753	0.076466	0.076466	0.000316965	0.979465	0.979465
CLSTN2	pink	M4	0.857939	6.23705e-22	0.3397	-0.3397	-0.167113	-0.092079	0.092079	0.00350763	0.00350763	0.160595	0.441728	0.441728
ABHD2	darkred	M3	0.741632	9.21904e-14	0.365293	-0.365293	-0.386782	0.0408305	-0.0408305	0.00160403	0.00160403	0.000790345	0.733452	0.733452
TTLL7	brown	M5	0.850858	3.01808e-21	0.00188764	-0.00188764	-0.109954	-0.040091	0.040091	0.987444	0.987444	0.35786	0.738105	0.738105
EIF4B	darkred	M3	0.477326	2.24009e-05	0.179683	-0.179683	-0.0501491	-0.110442	0.110442	0.130968	0.130968	0.675695	0.355716	0.355716
RAP1GDS1	brown	M5	0.721174	9.01452e-13	0.249365	-0.249365	-0.340902	-0.00625815	0.00625815	0.0346527	0.0346527	0.00338586	0.958391	0.958391
TSPAN14	darkred	M3	0.755728	1.68517e-14	0.398913	-0.398913	-0.549912	0.0284249	-0.0284249	0.000518672	0.000518672	5.63276e-07	0.812641	0.812641
SLC66A2	darkmagenta	M1	0.714261	1.86214e-12	0.0798496	-0.0798496	0.424817	-0.0451214	0.0451214	0.504929	0.504929	0.000199674	0.70665	0.70665
ATP2C1	darkred	M3	0.772123	2.00879e-15	0.149551	-0.149551	-0.388363	0.00820596	-0.00820596	0.2099	0.2099	0.000748811	0.945457	0.945457
SLC4A10	brown	M5	0.835873	6.59109e-20	0.26649	-0.26649	-0.0467519	-0.0567533	0.0567533	0.023651	0.023651	0.696556	0.635841	0.635841
BTBD3	brown	M5	0.709	3.18888e-12	0.0817169	-0.0817169	0.0621059	-0.0703718	0.0703718	0.494987	0.494987	0.604274	0.556933	0.556933
LRPPRC	brown	M5	0.926995	1.57753e-31	0.0998978	-0.0998978	-0.0814358	-0.0225083	0.0225083	0.403764	0.403764	0.496477	0.851135	0.851135
ELMOD1	pink	M4	0.936809	1.19228e-33	0.416463	-0.416463	-0.262848	-0.0316555	0.0316555	0.000273956	0.000273956	0.0257021	0.791802	0.791802
GUCY1B1	brown	M5	0.835632	6.9085e-20	0.251203	-0.251203	0.00569907	-0.0101029	0.0101029	0.033297	0.033297	0.962105	0.932875	0.932875
MXD4	lightsteelblue1	M6	0.286458	0.014708	-0.103359	0.103359	-0.15189	-0.0609116	0.0609116	0.387589	0.387589	0.202777	0.611258	0.611258
PAK3	pink	M4	0.882636	1.20494e-24	0.343195	-0.343195	-0.21134	-0.0756732	0.0756732	0.00316398	0.00316398	0.074736	0.527533	0.527533
KCNF1	pink	M4	0.886737	3.72786e-25	0.349011	-0.349011	-0.245552	-0.0956272	0.0956272	0.00265827	0.00265827	0.0376118	0.424258	0.424258
CDK2AP1	pink	M4	-0.495819	9.48217e-06	-0.212719	0.212719	0.0345097	0.0281567	-0.0281567	0.0728163	0.0728163	0.773511	0.814377	0.814377
SUN1	brown	M5	0.675405	7.62965e-11	0.29401	-0.29401	-0.327196	-0.0698482	0.0698482	0.0121842	0.0121842	0.00502508	0.559879	0.559879
DCAF6	brown	M5	0.858731	5.20129e-22	0.160071	-0.160071	0.00715654	-0.0707032	0.0707032	0.179222	0.179222	0.952424	0.555072	0.555072
CTDSP2	tan	M15	0.689684	2.08507e-11	-0.0676581	0.0676581	-0.130234	-0.0381389	0.0381389	0.572279	0.572279	0.275546	0.750431	0.750431
KCNJ10	lightcyan	M10	0.600652	2.43663e-08	-0.188875	0.188875	0.125461	0.154754	-0.154754	0.112072	0.112072	0.293672	0.194293	0.194293
SLC2A1	white	M12	0.729469	3.66635e-13	0.08121	-0.08121	-0.0393074	-0.110603	0.110603	0.497676	0.497676	0.743045	0.355011	0.355011
NEDD4L	pink	M4	0.83086	1.7265e-19	0.403397	-0.403397	-0.32201	-0.0764988	0.0764988	0.000442075	0.000442075	0.00580842	0.523025	0.523025
MARF1	brown	M5	0.728567	4.04943e-13	0.046707	-0.046707	0.270239	-0.108053	0.108053	0.696834	0.696834	0.0216863	0.366278	0.366278
UNC80	brown	M5	0.791425	1.29421e-16	0.171647	-0.171647	0.0678629	-0.0518617	0.0518617	0.149386	0.149386	0.571114	0.665269	0.665269
SLC38A1	pink	M4	0.784395	3.62941e-16	0.36879	-0.36879	-0.244115	-0.10654	0.10654	0.00143417	0.00143417	0.0387802	0.37307	0.37307
NDFIP2	brown	M5	0.845781	8.89991e-21	0.0871937	-0.0871937	0.0100124	-0.0781459	0.0781459	0.466428	0.466428	0.933475	0.514089	0.514089
WDR6	plum1	M13	0.826326	4.01704e-19	0.144682	-0.144682	-0.440593	0.101661	-0.101661	0.225293	0.225293	0.000107396	0.395477	0.395477
CACYBP	brown	M5	0.660636	2.71213e-10	-0.128381	0.128381	0.147255	-0.0585791	0.0585791	0.282491	0.282491	0.217062	0.624997	0.624997
ITFG1	brown	M5	0.852626	2.05197e-21	0.27657	-0.27657	-0.232591	-0.0676512	0.0676512	0.0186842	0.0186842	0.0492858	0.572318	0.572318
ETS2	brown	M5	0.427759	0.000178275	0.0813848	-0.0813848	0.267125	-0.0639372	0.0639372	0.496748	0.496748	0.0233081	0.593635	0.593635
HS6ST3	brown	M5	0.652422	5.32802e-10	0.280121	-0.280121	-0.117768	-0.0190411	0.0190411	0.0171615	0.0171615	0.324507	0.873861	0.873861
CXXC5	darkmagenta	M1	0.718144	1.24215e-12	-0.000665106	0.000665106	0.18263	-0.0799588	0.0799588	0.995576	0.995576	0.124664	0.504345	0.504345
TNRC18	darkred	M3	0.791962	1.19428e-16	0.3807	-0.3807	-0.430365	-0.0567809	0.0567809	0.000970379	0.000970379	0.000161103	0.635677	0.635677
AC055839.2	pink	M4	0.77748	9.64664e-16	0.37966	-0.37966	0.128318	-0.0544137	0.0544137	0.00100463	0.00100463	0.282731	0.64985	0.64985
NRBP2	lightsteelblue1	M6	0.760985	8.67939e-15	0.0557102	-0.0557102	-0.133318	-0.0610908	0.0610908	0.642071	0.642071	0.264237	0.610208	0.610208
TTC9B	pink	M4	0.627228	3.73897e-09	0.307656	-0.307656	-0.322766	-0.195846	0.195846	0.00856475	0.00856475	0.00568784	0.0992027	0.0992027
COL6A1	lightsteelblue1	M6	0.541127	9.21694e-07	-0.0926742	0.0926742	0.171329	-0.0221055	0.0221055	0.438769	0.438769	0.150153	0.853769	0.853769
VPS35	brown	M5	0.885159	5.8851e-25	0.171297	-0.171297	0.0285367	-0.0117425	0.0117425	0.15023	0.15023	0.811918	0.922013	0.922013
BNIP3L	brown	M5	0.79914	3.98467e-17	0.0463049	-0.0463049	-0.0197297	-0.0564847	0.0564847	0.699319	0.699319	0.869339	0.637443	0.637443
ICAM5	pink	M4	0.882173	1.37151e-24	0.279458	-0.279458	-0.0475027	-0.0209989	0.0209989	0.0174373	0.0174373	0.691925	0.861015	0.861015
FMNL2	red	M8	0.679401	5.34569e-11	-0.26659	0.26659	-0.0434858	0.0394148	-0.0394148	0.0235968	0.0235968	0.716827	0.742367	0.742367
SPEG	pink	M4	0.716528	1.47125e-12	0.321533	-0.321533	-0.359072	-0.129957	0.129957	0.00588546	0.00588546	0.00195159	0.276574	0.276574
ATP6V1D	brown	M5	0.8213	9.95823e-19	0.0477766	-0.0477766	0.161725	-0.0445071	0.0445071	0.690239	0.690239	0.174712	0.710466	0.710466
LRP4	lightcyan	M10	0.895079	2.96271e-26	-0.0817329	0.0817329	-0.139432	0.114281	-0.114281	0.494903	0.494903	0.242754	0.339136	0.339136
FDFT1	pink	M4	0.449019	7.61426e-05	0.356717	-0.356717	-0.0436493	0.0272938	-0.0272938	0.00209985	0.00209985	0.715807	0.819969	0.819969
PPME1	darkmagenta	M1	0.83515	7.58821e-20	0.405036	-0.405036	-0.0303374	-0.0542772	0.0542772	0.000416773	0.000416773	0.800288	0.65067	0.65067
KIF21A	pink	M4	0.688783	2.26776e-11	0.193648	-0.193648	-0.0600165	-0.0437545	0.0437545	0.103129	0.103129	0.616515	0.715151	0.715151
ADD3	lightcyan	M10	0.713014	2.11762e-12	-0.391274	0.391274	0.120254	0.0859157	-0.0859157	0.000677472	0.000677472	0.314325	0.473011	0.473011
PBX1	darkred	M3	0.861597	2.6701e-22	0.456215	-0.456215	-0.33641	-0.0290339	0.0290339	5.63575e-05	5.63575e-05	0.00386108	0.808702	0.808702
DYNC1LI2	brown	M5	0.559041	3.32622e-07	0.10755	-0.10755	-0.157467	-0.0605074	0.0605074	0.368529	0.368529	0.186493	0.61363	0.61363
CAND1	brown	M5	0.896998	1.60516e-26	0.162229	-0.162229	-0.266241	0.000956503	-0.000956503	0.173354	0.173354	0.0237865	0.993638	0.993638
MAP2K4	brown	M5	0.882727	1.17454e-24	0.18519	-0.18519	-0.00753266	-0.0554112	0.0554112	0.119377	0.119377	0.949927	0.643862	0.643862
AP1S1	pink	M4	0.786397	2.71658e-16	0.336468	-0.336468	0.0109128	0.0276144	-0.0276144	0.00385451	0.00385451	0.927508	0.817891	0.817891
EDIL3	red	M8	0.777443	9.6966e-16	-0.21522	0.21522	0.0706952	-0.0309051	0.0309051	0.0694346	0.0694346	0.555118	0.79663	0.79663
PPDPF	saddlebrown	M9	0.741133	9.77081e-14	-0.0827571	0.0827571	0.163085	-0.111371	0.111371	0.489494	0.489494	0.171067	0.351657	0.351657
VGF	pink	M4	0.632223	2.57674e-09	0.284049	-0.284049	-0.0253672	-0.0697326	0.0697326	0.0156025	0.0156025	0.832486	0.56053	0.56053
AIF1L	red	M8	0.67367	8.8886e-11	-0.175531	0.175531	0.06618	0.0192621	-0.0192621	0.140255	0.140255	0.580719	0.87241	0.87241
DPP7	tan	M15	0.458498	5.11553e-05	-0.326796	0.326796	0.503209	-0.0118076	0.0118076	0.00508194	0.00508194	6.63067e-06	0.921582	0.921582
RAB40B	violet	M2	0.652345	5.36132e-10	-0.0617278	0.0617278	0.154496	-0.0681468	0.0681468	0.606481	0.606481	0.195046	0.569501	0.569501
TMEM179	pink	M4	0.880555	2.14915e-24	0.365072	-0.365072	-0.10155	-0.0580543	0.0580543	0.00161537	0.00161537	0.395995	0.628106	0.628106
AKT2	lightsteelblue1	M6	0.803237	2.08742e-17	-0.0445007	0.0445007	-0.227573	-0.0220077	0.0220077	0.710506	0.710506	0.0545384	0.854409	0.854409
SSBP4	pink	M4	0.507864	5.27008e-06	0.166332	-0.166332	-0.252308	-0.162305	0.162305	0.162586	0.162586	0.0325036	0.173151	0.173151
LTBP3	saddlebrown	M9	0.644664	9.89629e-10	-0.1522	0.1522	0.25206	0.0195399	-0.0195399	0.201847	0.201847	0.0326807	0.870585	0.870585
MYRF	red	M8	0.924397	5.13046e-31	-0.206667	0.206667	0.323432	-0.0793288	0.0793288	0.0815447	0.0815447	0.00558357	0.50772	0.50772
PDZD2	pink	M4	0.662004	2.41877e-10	0.324235	-0.324235	-0.0271004	0.0059966	-0.0059966	0.00545993	0.00545993	0.821224	0.960128	0.960128
TAFA5	pink	M4	0.624758	4.48391e-09	0.212034	-0.212034	0.0946539	-0.139036	0.139036	0.0737651	0.0737651	0.42901	0.244109	0.244109
B4GALNT1	pink	M4	0.916647	1.36703e-29	0.367132	-0.367132	-0.151911	-0.0838016	0.0838016	0.00151259	0.00151259	0.202714	0.48401	0.48401
RBM6	lightsteelblue1	M6	0.947576	2.07155e-36	-0.1593	0.1593	-0.186756	-0.0174111	0.0174111	0.181352	0.181352	0.11623	0.884582	0.884582
HSPBP1	pink	M4	0.628554	3.38929e-09	0.310984	-0.310984	-0.288217	-0.0867223	0.0867223	0.00784009	0.00784009	0.0140829	0.468851	0.468851
RPS13	grey60	M14	0.918874	5.50336e-30	-0.112905	0.112905	0.00201575	-0.0315303	0.0315303	0.345024	0.345024	0.986592	0.792608	0.792608
GATM	lightcyan	M10	0.683386	3.72844e-11	-0.40538	0.40538	0.323342	0.147868	-0.147868	0.000411634	0.000411634	0.00559747	0.215136	0.215136
ULK3	brown	M5	0.663117	2.20269e-10	0.137396	-0.137396	-0.0787851	-0.0591241	0.0591241	0.249769	0.249769	0.510643	0.621775	0.621775
FGF12	pink	M4	0.842754	1.66466e-20	0.308663	-0.308663	-0.167314	-0.0469467	0.0469467	0.00833949	0.00833949	0.160085	0.695354	0.695354
NDUFS1	brown	M5	0.770923	2.36112e-15	0.287151	-0.287151	0.0117124	-0.00992481	0.00992481	0.0144588	0.0144588	0.922212	0.934056	0.934056
PIP4K2A	red	M8	0.928148	9.21679e-32	-0.279541	0.279541	0.336914	-0.0592143	0.0592143	0.0174025	0.0174025	0.00380488	0.621243	0.621243
SESN3	brown	M5	0.730365	3.32028e-13	-0.176458	0.176458	-0.0508446	0.0397448	-0.0397448	0.138139	0.138139	0.671453	0.740286	0.740286
GPRIN1	darkred	M3	0.829533	2.21639e-19	0.540454	-0.540454	-0.359181	-0.0227586	0.0227586	9.56552e-07	9.56552e-07	0.00194494	0.849499	0.849499
SHISA7	pink	M4	0.907217	4.94533e-28	0.376674	-0.376674	-0.245988	-0.0205873	0.0205873	0.00110918	0.00110918	0.0372636	0.863713	0.863713
PRDX6	darkred	M3	-0.573403	1.40556e-07	-0.369172	0.369172	0.255627	0.065605	-0.065605	0.00141664	0.00141664	0.0302156	0.584019	0.584019
BHLHE40	brown	M5	0.200086	0.0919576	-0.0309201	0.0309201	0.328418	0.0554352	-0.0554352	0.796534	0.796534	0.00485464	0.643718	0.643718
PMP2	pink	M4	-0.447728	8.03099e-05	-0.511689	0.511689	0.286733	0.0470907	-0.0470907	4.35286e-06	4.35286e-06	0.0146085	0.694465	0.694465
SOGA1	darkred	M3	0.73266	2.57098e-13	0.282447	-0.282447	-0.443105	0.0247136	-0.0247136	0.0162226	0.0162226	9.70229e-05	0.836741	0.836741
PNKD	violet	M2	0.734081	2.19151e-13	-0.107304	0.107304	0.662414	-0.0016983	0.0016983	0.369631	0.369631	2.33692e-10	0.988704	0.988704
PRUNE2	brown	M5	0.749605	3.57475e-14	-0.0304482	0.0304482	0.239167	-0.0297507	0.0297507	0.799574	0.799574	0.0430376	0.804073	0.804073
TNS3	lightcyan	M10	0.715978	1.55815e-12	-0.189963	0.189963	-0.000710729	0.110565	-0.110565	0.109983	0.109983	0.995272	0.355175	0.355175
TTBK1	pink	M4	0.858657	5.28968e-22	0.352763	-0.352763	-0.132758	-0.068473	0.068473	0.00237165	0.00237165	0.266267	0.56765	0.56765
ATP1A3	pink	M4	0.662172	2.38475e-10	0.191036	-0.191036	0.0615668	-0.0406949	0.0406949	0.107952	0.107952	0.607422	0.734304	0.734304
KMT2D	darkred	M3	0.785238	3.21405e-16	0.376102	-0.376102	-0.340329	-0.0152267	0.0152267	0.00113032	0.00113032	0.00344337	0.898981	0.898981
TLN1	tan	M15	0.889064	1.87712e-25	-0.169478	0.169478	0.0146698	0.0712063	-0.0712063	0.154673	0.154673	0.902657	0.552254	0.552254
ZNF385A	brown	M5	-0.405532	0.000409374	-0.0902341	0.0902341	0.0920421	-0.0151442	0.0151442	0.450969	0.450969	0.441912	0.899525	0.899525
UBE2K	brown	M5	0.928681	7.16808e-32	0.206823	-0.206823	-0.156288	-0.0430928	0.0430928	0.0813089	0.0813089	0.189855	0.71928	0.71928
POGZ	lightsteelblue1	M6	0.86422	1.43165e-22	0.0472621	-0.0472621	-0.165989	0.0386749	-0.0386749	0.693408	0.693408	0.163469	0.74704	0.74704
NACAD	pink	M4	0.548898	5.96675e-07	0.163489	-0.163489	-0.0470263	-0.0211591	0.0211591	0.169994	0.169994	0.694863	0.859965	0.859965
NIPAL3	violet	M2	0.657751	3.4461e-10	0.0261679	-0.0261679	0.105931	-0.0961531	0.0961531	0.827278	0.827278	0.375825	0.421703	0.421703
CHRM1	pink	M4	0.885302	5.64788e-25	0.302317	-0.302317	-0.00165966	0.0117308	-0.0117308	0.00984995	0.00984995	0.988961	0.92209	0.92209
PKIA	darkred	M3	0.705991	4.31481e-12	0.280759	-0.280759	-0.254089	-0.0261675	0.0261675	0.0168996	0.0168996	0.0312584	0.827281	0.827281
C11orf87	pink	M4	0.927519	1.2368e-31	0.372543	-0.372543	-0.112679	-0.036606	0.036606	0.00127007	0.00127007	0.345997	0.760154	0.760154
FGF13	darkred	M3	0.743034	7.82346e-14	0.433971	-0.433971	-0.400905	-0.0966697	0.0966697	0.000139847	0.000139847	0.000483266	0.419201	0.419201
RB1CC1	brown	M5	0.78372	3.99932e-16	-0.143069	0.143069	0.0548455	-0.0899136	0.0899136	0.230563	0.230563	0.647255	0.452585	0.452585
HSPA4	brown	M5	0.764113	5.8019e-15	0.00252748	-0.00252748	-0.184196	0.0576483	-0.0576483	0.983189	0.983189	0.121408	0.630516	0.630516
BRINP2	pink	M4	0.881347	1.72632e-24	0.420045	-0.420045	-0.227882	-0.0534497	0.0534497	0.000239455	0.000239455	0.0542027	0.655657	0.655657
NCAM2	pink	M4	0.757943	1.27676e-14	0.0930862	-0.0930862	-0.122757	-0.0349101	0.0349101	0.436728	0.436728	0.304284	0.770954	0.770954
GSTP1	grey60	M14	0.845497	9.44396e-21	-0.216593	0.216593	0.240777	0.0286573	-0.0286573	0.0676325	0.0676325	0.0416119	0.811138	0.811138
NEBL	brown	M5	0.418367	0.000255089	-0.269402	0.269402	0.313808	0.0601085	-0.0601085	0.0221122	0.0221122	0.00726786	0.615974	0.615974
LDB2	pink	M4	0.824542	5.56239e-19	0.382041	-0.382041	-0.189997	-0.00759189	0.00759189	0.000927762	0.000927762	0.109917	0.949533	0.949533
PSD2	lightcyan	M10	0.678758	5.66277e-11	0.0615851	-0.0615851	-0.116794	0.124726	-0.124726	0.607315	0.607315	0.328554	0.296534	0.296534
KIF5B	lightsteelblue1	M6	0.624436	4.59077e-09	-0.481777	0.481777	0.235483	0.0428724	-0.0428724	1.8297e-05	1.8297e-05	0.0464517	0.720656	0.720656
GNG4	darkred	M3	0.788122	2.11119e-16	0.469366	-0.469366	-0.626676	-0.0917338	0.0917338	3.19489e-05	3.19489e-05	3.8946e-09	0.443449	0.443449
DDHD2	brown	M5	0.863148	1.84998e-22	0.286689	-0.286689	-0.110907	-0.0794074	0.0794074	0.0146242	0.0146242	0.353681	0.507299	0.507299
SLC48A1	red	M8	0.850772	3.07485e-21	-0.229995	0.229995	0.358474	0.0298798	-0.0298798	0.0519485	0.0519485	0.00198832	0.80324	0.80324
ATP2B3	pink	M4	0.95028	3.39793e-37	0.366815	-0.366815	0.00495391	-0.0391152	0.0391152	0.00152801	0.00152801	0.967057	0.744258	0.744258
PTTG1IP	tan	M15	0.865118	1.1532e-22	-0.158025	0.158025	-0.0675337	0.0158652	-0.0158652	0.184918	0.184918	0.572987	0.894768	0.894768
RAB40C	pink	M4	0.846799	7.18777e-21	0.308139	-0.308139	-0.0382397	-0.090959	0.090959	0.0084561	0.0084561	0.749793	0.447325	0.447325
RTL6	darkred	M3	0.827698	3.11914e-19	0.522908	-0.522908	-0.460363	-0.0483417	0.0483417	2.45055e-06	2.45055e-06	4.72371e-05	0.686765	0.686765
RPS6KA2	red	M8	0.43294	0.000145644	0.125546	-0.125546	0.129127	0.0311482	-0.0311482	0.293345	0.293345	0.279679	0.795066	0.795066
HCN2	violet	M2	0.618329	7.14201e-09	0.107338	-0.107338	0.223567	-0.0543264	0.0543264	0.36948	0.36948	0.0590525	0.650375	0.650375
TECPR1	pink	M4	0.799829	3.57797e-17	0.417151	-0.417151	-0.223447	-0.110124	0.110124	0.000266996	0.000266996	0.0591932	0.35711	0.35711
NAP1L2	brown	M5	0.785226	3.21956e-16	0.13088	-0.13088	0.175556	-0.0708849	0.0708849	0.273148	0.273148	0.140197	0.554054	0.554054
ARFGEF3	pink	M4	0.752875	2.39882e-14	0.246898	-0.246898	-0.272027	0.00697113	-0.00697113	0.0365438	0.0365438	0.0207995	0.953655	0.953655
OLIG1	red	M8	0.55541	4.10921e-07	-0.254519	0.254519	0.0499251	-0.0638935	0.0638935	0.0309642	0.0309642	0.677063	0.593887	0.593887
CAB39	brown	M5	0.923328	8.23301e-31	0.10847	-0.10847	0.0118419	-0.0210305	0.0210305	0.364423	0.364423	0.921355	0.860808	0.860808
CNR1	darkred	M3	0.747116	4.82271e-14	0.319474	-0.319474	-0.456122	0.0197971	-0.0197971	0.00622913	0.00622913	5.6581e-05	0.868897	0.868897
TPP1	tan	M15	0.661027	2.6249e-10	-0.355429	0.355429	0.342778	0.168947	-0.168947	0.00218516	0.00218516	0.00320337	0.155988	0.155988
VAPB	brown	M5	0.730295	3.34589e-13	0.238695	-0.238695	0.0532886	-0.0635315	0.0635315	0.0434626	0.0434626	0.65663	0.595985	0.595985
PAM	brown	M5	0.63177	2.66598e-09	0.0882285	-0.0882285	0.103868	-0.0992726	0.0992726	0.461135	0.461135	0.385244	0.406728	0.406728
PLXNA4	pink	M4	0.874626	1.05559e-23	0.47803	-0.47803	-0.384284	-0.044067	0.044067	2.1699e-05	2.1699e-05	0.000860248	0.713205	0.713205
ASH1L	brown	M5	0.824527	5.57756e-19	0.228969	-0.228969	-0.0411433	-0.00945085	0.00945085	0.0530336	0.0530336	0.731487	0.937199	0.937199
ZYX	lightsteelblue1	M6	0.594956	3.56226e-08	-0.0181577	0.0181577	0.130995	-0.0192484	0.0192484	0.879669	0.879669	0.272725	0.872499	0.872499
PCBP4	red	M8	0.656976	3.67377e-10	-0.0983951	0.0983951	0.0590715	-0.0239167	0.0239167	0.410909	0.410909	0.622086	0.841937	0.841937
MAPK11	pink	M4	0.411316	0.000331555	0.0551281	-0.0551281	0.348228	-0.0213114	0.0213114	0.645559	0.645559	0.00272185	0.858968	0.858968
NAP1L5	brown	M5	0.754126	2.05597e-14	0.283162	-0.283162	0.0872684	-0.115056	0.115056	0.0159432	0.0159432	0.466045	0.335851	0.335851
NF1	darkred	M3	0.766522	4.23572e-15	0.247055	-0.247055	-0.304632	-0.0176711	0.0176711	0.036421	0.036421	0.00927334	0.88287	0.88287
C2CD2L	pink	M4	0.86643	8.38193e-23	0.375168	-0.375168	-0.187384	-0.00294482	0.00294482	0.00116555	0.00116555	0.114986	0.980414	0.980414
USP9X	brown	M5	0.814635	3.18055e-18	0.19227	-0.19227	-0.293104	-0.081899	0.081899	0.105651	0.105651	0.0124656	0.494023	0.494023
SEC61A1	grey60	M14	0.794354	8.32514e-17	0.0900613	-0.0900613	-0.252053	0.0217725	-0.0217725	0.45184	0.45184	0.0326858	0.855949	0.855949
FAM234B	pink	M4	0.938805	4.01112e-34	0.465983	-0.465983	-0.128356	0.00911433	-0.00911433	3.70536e-05	3.70536e-05	0.282586	0.93943	0.93943
ACLY	darkred	M3	0.799908	3.53383e-17	0.514672	-0.514672	-0.323705	-0.0170362	0.0170362	3.74366e-06	3.74366e-06	0.00554128	0.88705	0.88705
SLC4A8	pink	M4	0.893858	4.34732e-26	0.413847	-0.413847	-0.146897	-0.103322	0.103322	0.000301975	0.000301975	0.218196	0.387757	0.387757
GPT2	lightcyan	M10	0.838499	3.92799e-20	-0.154139	0.154139	0.0531917	0.0710734	-0.0710734	0.196094	0.196094	0.657215	0.552998	0.552998
IL6ST	lightsteelblue1	M6	0.625876	4.13066e-09	-0.440091	0.440091	0.101234	0.0939334	-0.0939334	0.000109586	0.000109586	0.397474	0.432548	0.432548
PARM1	brown	M5	0.71988	1.0342e-12	0.200007	-0.200007	0.063086	-0.024839	0.024839	0.0920887	0.0920887	0.598569	0.835925	0.835925
SEMA4D	red	M8	0.879114	3.18807e-24	-0.146824	0.146824	0.160151	-0.0410029	0.0410029	0.218429	0.218429	0.179003	0.732369	0.732369
PLXNB2	plum1	M13	0.823806	6.35509e-19	0.0459868	-0.0459868	-0.194569	-0.0419912	0.0419912	0.701286	0.701286	0.10147	0.726169	0.726169
NEFH	brown	M5	0.498707	8.25321e-06	0.116268	-0.116268	0.33051	-0.0356187	0.0356187	0.330749	0.330749	0.00457476	0.766437	0.766437
CCDC85B	pink	M4	0.181536	0.126975	-0.0944529	0.0944529	0.112553	-0.169067	0.169067	0.429995	0.429995	0.34654	0.15569	0.15569
SRI	lightcyan	M10	0.681937	4.2531e-11	-0.364841	0.364841	0.4047	0.000135186	-0.000135186	0.00162727	0.00162727	0.000421847	0.999101	0.999101
MTSS2	brown	M5	-0.428949	0.000170236	0.0285956	-0.0285956	-0.199139	0.0731536	-0.0731536	0.811537	0.811537	0.0935378	0.541408	0.541408
SOCS7	darkred	M3	0.895607	2.50583e-26	0.519207	-0.519207	-0.490043	-0.0618688	0.0618688	2.96863e-06	2.96863e-06	1.24698e-05	0.605658	0.605658
IGSF21	pink	M4	0.850767	3.07832e-21	0.398057	-0.398057	-0.218531	-0.108906	0.108906	0.000534609	0.000534609	0.0651531	0.362485	0.362485
CACNA2D1	pink	M4	0.757831	1.29499e-14	0.227882	-0.227882	-0.217105	0.0353125	-0.0353125	0.0542026	0.0542026	0.0669708	0.768388	0.768388
TAOK1	darkred	M3	0.755686	1.69404e-14	0.188641	-0.188641	-0.307187	0.0283825	-0.0283825	0.112526	0.112526	0.00867145	0.812916	0.812916
RAB31	lightcyan	M10	0.754507	1.96127e-14	-0.188747	0.188747	-0.0787276	0.0307114	-0.0307114	0.112319	0.112319	0.510952	0.797878	0.797878
CUX2	pink	M4	0.769282	2.94073e-15	0.414694	-0.414694	-0.262976	-0.0431749	0.0431749	0.000292629	0.000292629	0.0256271	0.718767	0.718767
CAMSAP1	darkred	M3	0.932231	1.27533e-32	0.499436	-0.499436	-0.431088	-0.0326299	0.0326299	7.96764e-06	7.96764e-06	0.000156618	0.785545	0.785545
ANKRD52	darkred	M3	0.78695	2.50645e-16	0.441387	-0.441387	-0.294907	-0.0341614	0.0341614	0.00010401	0.00010401	0.011911	0.775737	0.775737
EFR3A	brown	M5	0.828972	2.46149e-19	0.00797942	-0.00797942	0.110133	-0.0720402	0.0720402	0.946961	0.946961	0.357072	0.547597	0.547597
RBM25	brown	M5	0.849932	3.68725e-21	-0.0220901	0.0220901	-0.151088	-0.0237984	0.0237984	0.85387	0.85387	0.205201	0.842709	0.842709
NPTX2	pink	M4	0.643677	1.06935e-09	0.283932	-0.283932	-0.0934268	-0.164605	0.164605	0.0156469	0.0156469	0.435045	0.167057	0.167057
STIM1	pink	M4	0.776207	1.15045e-15	0.297576	-0.297576	-0.0828308	-0.0247845	0.0247845	0.0111293	0.0111293	0.489106	0.83628	0.83628
DCAF7	darkred	M3	0.830205	1.95376e-19	0.491147	-0.491147	-0.566534	-0.0252917	0.0252917	1.18384e-05	1.18384e-05	2.13296e-07	0.832977	0.832977
ANKS1B	brown	M5	0.692371	1.61979e-11	0.213327	-0.213327	0.0735999	0.0171201	-0.0171201	0.0719824	0.0719824	0.538938	0.886498	0.886498
PDE1B	darkmagenta	M1	0.754465	1.97152e-14	0.0667152	-0.0667152	0.255763	-0.00231276	0.00231276	0.577657	0.577657	0.0301248	0.984617	0.984617
FABP3	pink	M4	0.877058	5.54946e-24	0.408912	-0.408912	-0.262144	0.0292306	-0.0292306	0.000362093	0.000362093	0.026115	0.807431	0.807431
TIMP3	lightcyan	M10	0.733694	2.2891e-13	0.0521184	-0.0521184	-0.0347709	0.0708418	-0.0708418	0.663711	0.663711	0.771843	0.554295	0.554295
TMEM63B	darkred	M3	0.823708	6.46845e-19	0.43039	-0.43039	-0.379184	-0.0239206	0.0239206	0.000160948	0.000160948	0.00102068	0.841911	0.841911
KCNIP3	violet	M2	0.743533	7.37835e-14	0.144679	-0.144679	0.0424302	-0.102167	0.102167	0.225303	0.225303	0.723421	0.393114	0.393114
DUSP1	tan	M15	0.453194	6.39992e-05	0.147933	-0.147933	-0.049717	0.00729535	-0.00729535	0.21493	0.21493	0.678335	0.951502	0.951502
CORO1A	pink	M4	0.654298	4.57482e-10	0.28312	-0.28312	-0.212987	-0.010813	0.010813	0.0159597	0.0159597	0.0724468	0.92817	0.92817
ZNF483	brown	M5	0.726919	4.85105e-13	-0.105937	0.105937	0.259747	0.000776616	-0.000776616	0.375794	0.375794	0.0275653	0.994834	0.994834
KCNC1	pink	M4	0.898921	8.5813e-27	0.310077	-0.310077	0.0264876	-0.0719302	0.0719302	0.00803196	0.00803196	0.825202	0.54821	0.54821
TP53I11	red	M8	-0.63274	2.47843e-09	0.446167	-0.446167	-0.445053	0.0481398	-0.0481398	8.56305e-05	8.56305e-05	8.96227e-05	0.688005	0.688005
THRB	pink	M4	0.859616	4.23985e-22	0.299433	-0.299433	-0.0357736	-0.0106219	0.0106219	0.0106119	0.0106119	0.76545	0.929436	0.929436
LRRC4	pink	M4	0.944787	1.21234e-35	0.414591	-0.414591	-0.106768	-0.0647511	0.0647511	0.000293752	0.000293752	0.372043	0.588933	0.588933
TSR2	violet	M2	0.712465	2.24039e-12	-0.0313966	0.0313966	0.542599	-0.0274907	0.0274907	0.793467	0.793467	8.4954e-07	0.818692	0.818692
GRIK5	pink	M4	0.811415	5.48193e-18	0.438227	-0.438227	-0.309194	-0.0571276	0.0571276	0.000118091	0.000118091	0.0082229	0.633612	0.633612
MMD	darkred	M3	0.678344	5.87625e-11	0.273808	-0.273808	-0.650511	-0.0945314	0.0945314	0.0199468	0.0199468	6.21615e-10	0.42961	0.42961
SGIP1	brown	M5	0.898744	9.09436e-27	0.207677	-0.207677	-0.317298	-0.0282037	0.0282037	0.080032	0.080032	0.00661152	0.814073	0.814073
PINK1	violet	M2	0.661686	2.48414e-10	0.357128	-0.357128	0.071576	0.00185299	-0.00185299	0.00207327	0.00207327	0.550187	0.987675	0.987675
DDX1	brown	M5	0.911956	8.56887e-29	0.0407955	-0.0407955	0.0966133	-0.0302207	0.0302207	0.733672	0.733672	0.419474	0.801041	0.801041
MOG	red	M8	0.860602	3.37129e-22	-0.258977	0.258977	0.391558	-0.0548931	0.0548931	0.0280452	0.0280452	0.00067085	0.646969	0.646969
NBEA	pink	M4	0.851176	2.81714e-21	0.399279	-0.399279	-0.331215	-0.0123522	0.0123522	0.000511998	0.000511998	0.0044838	0.917978	0.917978
TRIP12	brown	M5	0.802097	2.5028e-17	0.0850351	-0.0850351	-0.16148	-0.00423552	0.00423552	0.477576	0.477576	0.175373	0.971832	0.971832
RBM5	lightsteelblue1	M6	0.900641	4.84889e-27	0.0952676	-0.0952676	-0.22454	-0.0114779	0.0114779	0.42601	0.42601	0.0579299	0.923765	0.923765
NLGN3	pink	M4	0.696007	1.14605e-11	0.377533	-0.377533	-0.365698	0.0194948	-0.0194948	0.00107814	0.00107814	0.00158351	0.870881	0.870881
PCSK2	pink	M4	0.958229	8.74628e-40	0.42494	-0.42494	-0.0885606	-0.0135647	0.0135647	0.000198736	0.000198736	0.459442	0.909958	0.909958
ALCAM	brown	M5	0.70682	3.97148e-12	-0.000511848	0.000511848	-0.370986	-0.0320069	0.0320069	0.996595	0.996595	0.00133596	0.789544	0.789544
EFNB3	pink	M4	0.885869	4.79582e-25	0.466711	-0.466711	-0.266972	0.011525	-0.011525	3.58943e-05	3.58943e-05	0.0233899	0.923454	0.923454
TMX4	darkred	M3	0.444654	9.10944e-05	0.26283	-0.26283	0.169448	0.00140199	-0.00140199	0.0257121	0.0257121	0.154747	0.990674	0.990674
RHOT2	lightsteelblue1	M6	0.669135	1.31872e-10	-0.0241331	0.0241331	0.0839881	-0.0646036	0.0646036	0.840525	0.840525	0.483034	0.589784	0.589784
PAQR8	lightcyan	M10	0.652903	5.12444e-10	-0.275323	0.275323	-0.0170456	0.100858	-0.100858	0.0192457	0.0192457	0.886989	0.399239	0.399239
CACNA1I	pink	M4	0.891953	7.83861e-26	0.383057	-0.383057	-0.349252	-0.119968	0.119968	0.00089662	0.00089662	0.00263891	0.315487	0.315487
SLC1A4	pink	M4	0.393231	0.000633041	0.242538	-0.242538	-0.0970609	0.148516	-0.148516	0.0400976	0.0400976	0.417312	0.213108	0.213108
ANKRD17	darkred	M3	0.764937	5.21225e-15	0.216918	-0.216918	-0.219062	0.0349424	-0.0349424	0.0672114	0.0672114	0.0644866	0.770749	0.770749
SRRM4	pink	M4	0.858408	5.60106e-22	0.385847	-0.385847	-0.0999213	-0.100691	0.100691	0.000815876	0.000815876	0.403653	0.400022	0.400022
CDK18	red	M8	0.862623	2.09568e-22	-0.388521	0.388521	0.399346	-0.0336842	0.0336842	0.000744751	0.000744751	0.000510776	0.778789	0.778789
CHPF	pink	M4	0.536379	1.19579e-06	0.294852	-0.294852	-0.284444	-0.00584293	0.00584293	0.0119275	0.0119275	0.0154525	0.961149	0.961149
IGFBP5	darkred	M3	0.401654	0.000470534	0.183166	-0.183166	-0.234351	0.0331578	-0.0331578	0.123543	0.123543	0.0475445	0.78216	0.78216
C3	tan	M15	0.522306	2.52866e-06	-0.0554773	0.0554773	-0.0790306	-0.0899827	0.0899827	0.643466	0.643466	0.509322	0.452236	0.452236
PPP1R12B	darkred	M3	0.625054	4.38772e-09	0.238225	-0.238225	-0.264414	0.00180341	-0.00180341	0.0438896	0.0438896	0.0248021	0.988005	0.988005
ITPKA	violet	M2	0.890636	1.17072e-25	-0.00270138	0.00270138	0.199559	0.00888802	-0.00888802	0.982032	0.982032	0.0928355	0.940932	0.940932
HAGH	darkmagenta	M1	0.783165	4.33024e-16	0.147892	-0.147892	0.300749	0.00241628	-0.00241628	0.215058	0.215058	0.010258	0.983929	0.983929
CDC42SE2	brown	M5	0.896259	2.03524e-26	0.15265	-0.15265	-0.0517161	-0.0352571	0.0352571	0.2005	0.2005	0.666153	0.768741	0.768741
XPO1	lightsteelblue1	M6	0.867664	6.19049e-23	-0.182224	0.182224	-0.174715	-0.0104673	0.0104673	0.125518	0.125518	0.142138	0.93046	0.93046
NECAB1	brown	M5	0.704834	4.84208e-12	-0.0851275	0.0851275	0.356159	-0.0171505	0.0171505	0.477096	0.477096	0.0021364	0.886297	0.886297
GFOD1	brown	M5	0.658553	3.22492e-10	0.249857	-0.249857	0.126702	-0.0814782	0.0814782	0.0342851	0.0342851	0.288886	0.496253	0.496253
GDAP1	brown	M5	0.932338	1.20876e-32	0.187388	-0.187388	-0.0539349	-0.0950713	0.0950713	0.114977	0.114977	0.652731	0.426968	0.426968
GSK3B	pink	M4	0.805472	1.45768e-17	0.439423	-0.439423	-0.302881	-0.00765695	0.00765695	0.00011257	0.00011257	0.00970677	0.949101	0.949101
SOBP	pink	M4	0.799696	3.65344e-17	0.401156	-0.401156	-0.388083	-0.0775376	0.0775376	0.00047896	0.00047896	0.000756	0.51738	0.51738
CD200	pink	M4	0.834151	9.20827e-20	0.372176	-0.372176	-0.253079	-0.0585377	0.0585377	0.00128532	0.00128532	0.0319598	0.625242	0.625242
ANKRD24	pink	M4	0.788725	1.93197e-16	0.196766	-0.196766	0.0256094	-0.160114	0.160114	0.0975938	0.0975938	0.83091	0.179104	0.179104
CORO6	brown	M5	0.661321	2.5611e-10	-0.0981712	0.0981712	0.211408	-0.0747669	0.0747669	0.411979	0.411979	0.0746398	0.532503	0.532503
NR4A1	pink	M4	0.336613	0.00383839	0.219766	-0.219766	-0.238683	-0.0384055	0.0384055	0.0636127	0.0636127	0.043474	0.748744	0.748744
RPS28	grey60	M14	0.837336	4.9458e-20	-0.309711	0.309711	0.22473	-0.0260271	0.0260271	0.00811063	0.00811063	0.0577122	0.828193	0.828193
ACVR1B	darkred	M3	0.75649	1.53215e-14	0.449105	-0.449105	-0.209605	-0.0439682	0.0439682	7.58724e-05	7.58724e-05	0.0772082	0.71382	0.71382
ABHD8	violet	M2	0.754281	2.01694e-14	0.0887108	-0.0887108	0.147664	-0.0663159	0.0663159	0.458679	0.458679	0.215775	0.579941	0.579941
HSPB8	darkred	M3	-0.572122	1.52031e-07	-0.327128	0.327128	0.537848	-0.0920003	0.0920003	0.00503469	0.00503469	1.10375e-06	0.44212	0.44212
CYRIB	brown	M5	0.801599	2.70822e-17	0.220791	-0.220791	-0.249011	-0.0658456	0.0658456	0.0623561	0.0623561	0.0349192	0.582637	0.582637
TMCC2	red	M8	0.464862	3.89061e-05	0.0588445	-0.0588445	0.315701	-0.0476873	0.0476873	0.623427	0.623427	0.00690505	0.690789	0.690789
GPR26	pink	M4	0.850006	3.62902e-21	0.392517	-0.392517	-0.421218	-0.0926659	0.0926659	0.00064894	0.00064894	0.000229055	0.438811	0.438811
PER1	tan	M15	0.432446	0.000148501	-0.0434165	0.0434165	-0.0350456	-0.00476479	0.00476479	0.717259	0.717259	0.77009	0.968314	0.968314
GRIA4	pink	M4	0.819263	1.42714e-18	0.230158	-0.230158	-0.124142	-0.0529311	0.0529311	0.0517781	0.0517781	0.298818	0.65879	0.65879
SRGAP2	darkred	M3	0.849747	3.83679e-21	0.319669	-0.319669	-0.570551	-0.0333299	0.0333299	0.00619592	0.00619592	1.6732e-07	0.781057	0.781057
ARHGAP26	brown	M5	0.749261	3.72646e-14	0.210315	-0.210315	0.150566	-0.0374407	0.0374407	0.0761882	0.0761882	0.206788	0.754855	0.754855
CACNA1G	pink	M4	0.906883	5.57614e-28	0.422037	-0.422037	-0.414936	-0.112546	0.112546	0.000222039	0.000222039	0.000290014	0.346567	0.346567
STK32C	pink	M4	0.859059	4.82226e-22	0.298119	-0.298119	-0.111989	-0.000649665	0.000649665	0.0109758	0.0109758	0.348975	0.995679	0.995679
PFN1	grey60	M14	0.855947	9.80196e-22	-0.0972343	0.0972343	-0.0754616	0.00364886	-0.00364886	0.416477	0.416477	0.528691	0.975732	0.975732
CLK1	lightsteelblue1	M6	0.921926	1.51556e-30	-0.27342	0.27342	-0.0498891	0.0289618	-0.0289618	0.0201303	0.0201303	0.677283	0.809169	0.809169
ZFP36L1	tan	M15	0.78039	6.42098e-16	-0.190893	0.190893	-0.139887	0.0996854	-0.0996854	0.108221	0.108221	0.241205	0.40477	0.40477
SOWAHA	violet	M2	0.752791	2.42352e-14	-0.0166931	0.0166931	0.209548	0.0142571	-0.0142571	0.889311	0.889311	0.0772912	0.905383	0.905383
PSMD1	brown	M5	0.784987	3.33282e-16	0.217188	-0.217188	-0.0925234	0.00104441	-0.00104441	0.0668637	0.0668637	0.439518	0.993053	0.993053
KCNJ4	pink	M4	0.854318	1.41136e-21	0.304858	-0.304858	0.0639757	-0.0386018	0.0386018	0.0092187	0.0092187	0.593412	0.747502	0.747502
NECAB2	pink	M4	0.537775	1.10816e-06	0.120551	-0.120551	0.101093	0.0589042	-0.0589042	0.313121	0.313121	0.398135	0.623074	0.623074
RNASE1	red	M8	0.811278	5.60903e-18	-0.188576	0.188576	0.299236	-0.0148274	0.0148274	0.112652	0.112652	0.0106659	0.901617	0.901617
NSD3	brown	M5	0.827671	3.13474e-19	0.151521	-0.151521	-0.282478	-0.0260146	0.0260146	0.20389	0.20389	0.0162107	0.828275	0.828275
PRR36	pink	M4	0.733887	2.23994e-13	0.371061	-0.371061	-0.138301	-0.0351315	0.0351315	0.00133272	0.00133272	0.246634	0.769542	0.769542
IGSF9B	brown	M5	0.582513	7.9639e-08	0.156576	-0.156576	-0.155139	-0.12263	0.12263	0.189029	0.189029	0.193171	0.30479	0.30479
SCARA3	lightcyan	M10	0.788932	1.87401e-16	-0.0744023	0.0744023	-0.0911911	-0.0544687	0.0544687	0.53451	0.53451	0.446162	0.649519	0.649519
METRN	darkred	M3	-0.631149	2.79309e-09	-0.309854	0.309854	0.220511	-0.0293689	0.0293689	0.00807994	0.00807994	0.0626966	0.806538	0.806538
ZNF638	lightsteelblue1	M6	0.90029	5.45335e-27	-0.234243	0.234243	-0.0766927	0.0259273	-0.0259273	0.0476496	0.0476496	0.521969	0.828842	0.828842
CENPB	pink	M4	-0.452696	6.53464e-05	-0.177293	0.177293	0.102181	-0.0436157	0.0436157	0.136254	0.136254	0.393049	0.716017	0.716017
SSX2IP	brown	M5	0.879429	2.92582e-24	0.0530197	-0.0530197	-0.0695319	0.000855374	-0.000855374	0.658254	0.658254	0.561662	0.99431	0.99431
HMOX2	darkmagenta	M1	0.912789	6.23165e-29	0.221952	-0.221952	0.0830119	0.00426304	-0.00426304	0.060957	0.060957	0.488153	0.971649	0.971649
SLC44A1	red	M8	0.946295	4.71934e-36	-0.236524	0.236524	0.163558	-0.0393279	0.0393279	0.0454651	0.0454651	0.169812	0.742915	0.742915
LRRC8B	brown	M5	0.88915	1.82976e-25	0.251248	-0.251248	-0.151389	-0.0764638	0.0764638	0.0332648	0.0332648	0.204289	0.523215	0.523215
SBK1	darkred	M3	0.760026	9.80828e-15	0.460807	-0.460807	-0.45769	-0.149681	0.149681	4.63473e-05	4.63473e-05	5.29419e-05	0.209501	0.209501
MSN	tan	M15	0.844362	1.19551e-20	-0.117859	0.117859	-0.0387482	0.0943304	-0.0943304	0.324132	0.324132	0.746577	0.430596	0.430596
SCAMP1	brown	M5	0.923894	6.41506e-31	0.114624	-0.114624	-0.177129	-0.0328775	0.0328775	0.337679	0.337679	0.136623	0.783957	0.783957
PODXL	white	M12	0.752163	2.61794e-14	0.0284091	-0.0284091	-0.225533	0.0141013	-0.0141013	0.812744	0.812744	0.0568006	0.906412	0.906412
FRY	darkred	M3	0.864958	1.19871e-22	0.430481	-0.430481	-0.377542	0.00824521	-0.00824521	0.000160372	0.000160372	0.00107784	0.945197	0.945197
ENHO	brown	M5	-0.499388	7.98604e-06	-0.138373	0.138373	0.20243	0.056597	-0.056597	0.246388	0.246388	0.088135	0.636773	0.636773
CDC42EP4	lightcyan	M10	0.792157	1.15991e-16	-0.105592	0.105592	-0.182752	0.130504	-0.130504	0.377363	0.377363	0.124408	0.274541	0.274541
ITPKB	tan	M15	0.576369	1.17041e-07	-0.351443	0.351443	0.320858	0.119219	-0.119219	0.00246917	0.00246917	0.00599636	0.318537	0.318537
BTBD8	brown	M5	0.857663	6.64307e-22	0.0711093	-0.0711093	-0.0611845	-0.014525	0.014525	0.552797	0.552797	0.609659	0.903614	0.903614
TECR	saddlebrown	M9	0.786005	2.87573e-16	-0.331327	0.331327	0.472951	-0.00816283	0.00816283	0.00446944	0.00446944	2.72573e-05	0.945744	0.945744
VPS41	brown	M5	0.933132	8.1074e-33	0.144052	-0.144052	-0.156731	-0.0523816	0.0523816	0.22734	0.22734	0.188585	0.662116	0.662116
ATP5F1D	saddlebrown	M9	0.803447	2.01852e-17	-0.0495062	0.0495062	0.150688	-0.136843	0.136843	0.679625	0.679625	0.206417	0.251701	0.251701
HMGCR	pink	M4	0.763942	5.93147e-15	0.390465	-0.390465	-0.288857	0.0133775	-0.0133775	0.000696657	0.000696657	0.0138613	0.911196	0.911196
AMER2	lightsteelblue1	M6	0.42181	0.000223967	-0.0882819	0.0882819	-0.0216633	0.0126391	-0.0126391	0.460862	0.460862	0.856663	0.916079	0.916079
SLC30A9	brown	M5	0.898348	1.03569e-26	0.151972	-0.151972	-0.108768	-0.0278141	0.0278141	0.202531	0.202531	0.363098	0.816597	0.816597
ABHD17A	saddlebrown	M9	0.771846	2.08539e-15	-0.142284	0.142284	0.135531	-0.149795	0.149795	0.233156	0.233156	0.256316	0.209151	0.209151
MBNL2	brown	M5	0.711056	2.58791e-12	-0.241399	0.241399	0.337137	0.0183188	-0.0183188	0.0410715	0.0410715	0.00378037	0.878609	0.878609
LRRC7	darkred	M3	0.807896	9.82167e-18	0.29755	-0.29755	-0.44744	-0.0258079	0.0258079	0.0111365	0.0111365	8.12695e-05	0.829619	0.829619
MFSD6	darkred	M3	0.377039	0.00109591	0.183272	-0.183272	0.0990191	-0.0451504	0.0451504	0.123322	0.123322	0.407933	0.70647	0.70647
TSC22D3	pink	M4	-0.035206	0.769067	-0.0494634	0.0494634	0.368165	-0.228186	0.228186	0.679886	0.679886	0.00146331	0.0538736	0.0538736
WARS1	darkmagenta	M1	0.754909	1.86577e-14	0.291593	-0.291593	-0.102655	-0.137871	0.137871	0.0129474	0.0129474	0.390848	0.248121	0.248121
PLBD2	darkmagenta	M1	0.825301	4.84523e-19	0.325257	-0.325257	-0.22544	-0.00495437	0.00495437	0.00530622	0.00530622	0.0569055	0.967054	0.967054
CARNS1	red	M8	0.866801	7.65402e-23	-0.167249	0.167249	0.371274	-0.0542907	0.0542907	0.160252	0.160252	0.00132355	0.650589	0.650589
ACTN2	pink	M4	0.57687	1.13458e-07	0.297307	-0.297307	-0.204704	-0.0112298	0.0112298	0.0112059	0.0112059	0.0845478	0.925408	0.925408
RASSF2	red	M8	0.632979	2.43407e-09	-0.074141	0.074141	-0.00957018	0.0201328	-0.0201328	0.53595	0.53595	0.936407	0.866694	0.866694
PCDH1	pink	M4	0.645679	9.13558e-10	0.362286	-0.362286	-0.25887	-0.00796349	0.00796349	0.0017644	0.0017644	0.0281124	0.947067	0.947067
SCRT1	pink	M4	0.704207	5.15328e-12	0.262215	-0.262215	0.0912124	-0.151713	0.151713	0.0260733	0.0260733	0.446055	0.203311	0.203311
GNB5	pink	M4	0.920481	2.80922e-30	0.289931	-0.289931	-0.0444525	-0.0677075	0.0677075	0.0134961	0.0134961	0.710806	0.571998	0.571998
CRACDL	violet	M2	0.874701	1.03495e-23	0.139576	-0.139576	0.210606	-0.0607203	0.0607203	0.242263	0.242263	0.0757747	0.612379	0.612379
JPT1	darkred	M3	0.808746	8.54043e-18	0.495446	-0.495446	-0.427265	0.00113936	-0.00113936	9.65289e-06	9.65289e-06	0.000181715	0.992421	0.992421
GNPTAB	darkred	M3	0.818647	1.58995e-18	0.279055	-0.279055	-0.458667	-0.0348047	0.0348047	0.0176069	0.0176069	5.07868e-05	0.771628	0.771628
RASSF4	lightsteelblue1	M6	0.59034	4.8204e-08	-0.201698	0.201698	-0.0602741	-0.155359	0.155359	0.0893144	0.0893144	0.615	0.192533	0.192533
EXTL1	violet	M2	0.838554	3.8855e-20	0.218524	-0.218524	0.0848636	-0.119451	0.119451	0.0651619	0.0651619	0.478468	0.317589	0.317589
PGAP4	pink	M4	0.907678	4.18792e-28	0.345872	-0.345872	-0.0922316	-0.0211537	0.0211537	0.00292139	0.00292139	0.440969	0.860001	0.860001
ARC	pink	M4	0.380076	0.000990794	0.215785	-0.215785	-0.237696	-0.18388	0.18388	0.0686881	0.0686881	0.0443743	0.12206	0.12206
MPP2	pink	M4	0.808311	9.17474e-18	0.292369	-0.292369	-0.0738739	-0.0297043	0.0297043	0.012698	0.012698	0.537424	0.804372	0.804372
ABLIM2	pink	M4	0.743473	7.43072e-14	0.183527	-0.183527	0.312727	-0.0284468	0.0284468	0.12279	0.12279	0.00748232	0.8125	0.8125
RASD1	violet	M2	0.453514	6.31468e-05	-0.0789402	0.0789402	0.38379	-0.143582	0.143582	0.509808	0.509808	0.000874732	0.228877	0.228877
ABTB1	violet	M2	0.709795	2.94209e-12	-0.180984	0.180984	0.496762	-0.000186193	0.000186193	0.128156	0.128156	9.06339e-06	0.998761	0.998761
DAAM2	red	M8	0.699981	7.8063e-12	-0.161025	0.161025	0.134252	0.0274903	-0.0274903	0.176609	0.176609	0.260874	0.818695	0.818695
MT2A	pink	M4	-0.636272	1.89611e-09	-0.29386	0.29386	0.26836	-0.0428516	0.0428516	0.0122304	0.0122304	0.022653	0.720786	0.720786
LHFPL4	pink	M4	0.928079	9.5201e-32	0.449768	-0.449768	-0.217202	-0.0706078	0.0706078	7.3818e-05	7.3818e-05	0.0668452	0.555608	0.555608
PNCK	pink	M4	0.634081	2.23968e-09	0.168422	-0.168422	0.287415	0.089882	-0.089882	0.157297	0.157297	0.0143647	0.452744	0.452744
ZBTB16	pink	M4	0.500016	7.74699e-06	0.115933	-0.115933	0.216851	-0.129744	0.129744	0.332155	0.332155	0.0672984	0.277369	0.277369
HECTD1	brown	M5	0.920064	3.34921e-30	0.139863	-0.139863	-0.148649	0.0259739	-0.0259739	0.241286	0.241286	0.212696	0.828539	0.828539
ERGIC1	darkred	M3	0.697166	1.02532e-11	0.335662	-0.335662	-0.520477	-0.0220665	0.0220665	0.00394566	0.00394566	2.78028e-06	0.854025	0.854025
CDK14	brown	M5	0.78127	5.67043e-16	0.100671	-0.100671	0.160821	-0.122797	0.122797	0.400116	0.400116	0.177167	0.304126	0.304126
SERF2	pink	M4	-0.647336	8.01143e-10	-0.400922	0.400922	0.140287	0.00799129	-0.00799129	0.000482968	0.000482968	0.239847	0.946882	0.946882
PLCD3	pink	M4	0.271598	0.0210094	0.0655596	-0.0655596	-0.372314	-0.121527	0.121527	0.584279	0.584279	0.00127955	0.309192	0.309192
OPA1	brown	M5	0.94133	9.58273e-35	0.0511457	-0.0511457	-0.0707894	0.00730772	-0.00730772	0.66962	0.66962	0.554589	0.95142	0.95142
GABRA2	pink	M4	0.617614	7.51635e-09	0.125957	-0.125957	-0.135643	0.084324	-0.084324	0.291754	0.291754	0.255922	0.481279	0.481279
VWA5B2	brown	M5	0.530712	1.62325e-06	-0.0709784	0.0709784	0.0996585	-0.135954	0.135954	0.55353	0.55353	0.404897	0.254822	0.254822
KCNIP2	pink	M4	0.530525	1.6396e-06	0.0469367	-0.0469367	0.246855	0.0382388	-0.0382388	0.695415	0.695415	0.0365778	0.749799	0.749799
TTL	darkred	M3	0.836149	6.24437e-20	0.456044	-0.456044	-0.530109	-0.0735964	0.0735964	5.67661e-05	5.67661e-05	1.6764e-06	0.538957	0.538957
PRKAR2B	darkred	M3	0.714834	1.75478e-12	0.291009	-0.291009	-0.136148	-0.0211923	0.0211923	0.0131379	0.0131379	0.25414	0.859748	0.859748
MCL1	tan	M15	0.787029	2.47755e-16	-0.148959	0.148959	-0.187006	0.0178623	-0.0178623	0.211732	0.211732	0.115732	0.881612	0.881612
IPO7	brown	M5	0.786775	2.57126e-16	0.0205969	-0.0205969	-0.169513	-0.0398986	0.0398986	0.86365	0.86365	0.154585	0.739317	0.739317
FARP1	darkred	M3	0.767947	3.51076e-15	0.337339	-0.337339	-0.459711	0.0234245	-0.0234245	0.00375817	0.00375817	4.85754e-05	0.845149	0.845149
DOCK4	brown	M5	0.776953	1.03777e-15	0.374673	-0.374673	-0.173175	0.0212261	-0.0212261	0.00118464	0.00118464	0.145741	0.859527	0.859527
SLC2A3	darkmagenta	M1	0.714023	1.90842e-12	0.262956	-0.262956	-0.135668	-0.0653953	0.0653953	0.0256392	0.0256392	0.255833	0.585223	0.585223
EZR	lightcyan	M10	0.838186	4.17977e-20	-0.117731	0.117731	-0.00273763	0.130742	-0.130742	0.324662	0.324662	0.981791	0.27366	0.27366
OGDHL	violet	M2	0.949295	6.63954e-37	0.0266503	-0.0266503	0.429984	0.00955133	-0.00955133	0.824145	0.824145	0.000163514	0.936532	0.936532
LZTS1	pink	M4	0.703253	5.66311e-12	0.398621	-0.398621	0.0157474	-0.121749	0.121749	0.000524063	0.000524063	0.895545	0.308303	0.308303
EGR3	pink	M4	0.759699	1.0225e-14	0.32127	-0.32127	-0.0996673	0.0131319	-0.0131319	0.0059284	0.0059284	0.404856	0.91282	0.91282
IARS1	darkred	M3	0.641232	1.2942e-09	0.293798	-0.293798	-0.161361	-0.0155775	0.0155775	0.0122496	0.0122496	0.175696	0.896666	0.896666
VSTM2A	pink	M4	0.878897	3.38199e-24	0.326478	-0.326478	-0.100778	-0.0590241	0.0590241	0.00512757	0.00512757	0.399612	0.622366	0.622366
FLYWCH1	saddlebrown	M9	0.667192	1.55822e-10	0.0716608	-0.0716608	0.220907	-0.137995	0.137995	0.549713	0.549713	0.0622145	0.247692	0.247692
PKN1	grey60	M14	0.854622	1.3191e-21	-0.0435051	0.0435051	-0.0524679	0.0945763	-0.0945763	0.716706	0.716706	0.661593	0.42939	0.42939
SEZ6	darkred	M3	0.807362	1.07193e-17	0.495807	-0.495807	-0.468581	-0.0368171	0.0368171	9.48779e-06	9.48779e-06	3.30707e-05	0.758813	0.758813
MGAT4B	darkred	M3	0.751829	2.72714e-14	0.40862	-0.40862	-0.517115	-0.0840439	0.0840439	0.000365971	0.000365971	3.30534e-06	0.482742	0.482742
ARHGAP44	pink	M4	0.943023	3.53873e-35	0.392884	-0.392884	-0.251541	-0.0548492	0.0548492	0.000640733	0.000640733	0.0330527	0.647233	0.647233
FXYD7	violet	M2	0.398923	0.000518483	-0.052746	0.052746	0.197574	-0.0921912	0.0921912	0.659909	0.659909	0.0961983	0.44117	0.44117
SGTB	brown	M5	0.83653	5.79518e-20	0.197796	-0.197796	-0.0988893	-0.0736472	0.0736472	0.0958172	0.0958172	0.408551	0.538676	0.538676
NAPA	pink	M4	0.767224	3.86225e-15	0.275741	-0.275741	0.114026	-0.0176505	0.0176505	0.0190558	0.0190558	0.340223	0.883006	0.883006
RND1	pink	M4	0.702242	6.25647e-12	0.400684	-0.400684	-0.199844	-0.0298226	0.0298226	0.000487078	0.000487078	0.0923597	0.803609	0.803609
KIAA0232	brown	M5	0.918344	6.85089e-30	0.118656	-0.118656	-0.0217073	-0.0674545	0.0674545	0.320846	0.320846	0.856375	0.573438	0.573438
LANCL2	pink	M4	0.87829	3.98648e-24	0.411859	-0.411859	-0.36075	-0.0168646	0.0168646	0.000325004	0.000325004	0.00185174	0.888181	0.888181
LGI4	lightcyan	M10	0.542495	8.54447e-07	-0.199953	0.199953	0.363798	0.0758616	-0.0758616	0.0921778	0.0921778	0.00168202	0.526502	0.526502
RGMA	pink	M4	0.321731	0.00585336	0.223421	-0.223421	-0.20406	-0.0100693	0.0100693	0.0592232	0.0592232	0.0855515	0.933098	0.933098
GPX1	tan	M15	0.656068	3.9583e-10	-0.15677	0.15677	0.237455	-0.0328832	0.0328832	0.188476	0.188476	0.0445969	0.78392	0.78392
HSD17B4	lightsteelblue1	M6	0.809589	7.42962e-18	-0.265212	0.265212	0.0677528	-0.00392456	0.00392456	0.0243544	0.0243544	0.571741	0.973899	0.973899
PALM2AKAP2	darkred	M3	0.656106	3.94604e-10	0.170143	-0.170143	-0.327823	-0.0358501	0.0358501	0.153037	0.153037	0.00493695	0.764963	0.764963
PPM1L	pink	M4	0.853038	1.87414e-21	0.32806	-0.32806	-0.198562	-0.0692342	0.0692342	0.00490401	0.00490401	0.0945123	0.563342	0.563342
REPS2	brown	M5	0.730966	3.10575e-13	0.210122	-0.210122	0.116209	-0.021258	0.021258	0.0764648	0.0764648	0.330995	0.859317	0.859317
BTRC	pink	M4	0.91394	3.99278e-29	0.312493	-0.312493	-0.111931	-0.00856556	0.00856556	0.00752954	0.00752954	0.349227	0.943071	0.943071
CAMK2D	brown	M5	0.816414	2.34336e-18	0.195948	-0.195948	-0.0766561	-0.109292	0.109292	0.0990226	0.0990226	0.522168	0.360776	0.360776
CCSAP	pink	M4	0.715538	1.63111e-12	0.212149	-0.212149	-0.299467	-0.0513869	0.0513869	0.0736047	0.0736047	0.0106026	0.668153	0.668153
SCN4B	pink	M4	0.671587	1.06636e-10	0.253056	-0.253056	0.207153	0.0199693	-0.0199693	0.0319758	0.0319758	0.0808137	0.867767	0.867767
GALNT9	violet	M2	0.901084	4.17847e-27	0.0926748	-0.0926748	0.247993	-0.0687621	0.0687621	0.438767	0.438767	0.0356939	0.566013	0.566013
AACS	pink	M4	0.932013	1.42137e-32	0.377188	-0.377188	-0.0691947	-0.0636034	0.0636034	0.00109052	0.00109052	0.563566	0.595568	0.595568
NSG1	pink	M4	0.642475	1.1748e-09	0.41581	-0.41581	0.000831863	0.0342864	-0.0342864	0.000280721	0.000280721	0.994467	0.774937	0.774937
TJP1	tan	M15	0.557069	3.73196e-07	-0.35363	0.35363	-0.00124968	0.138714	-0.138714	0.00230947	0.00230947	0.991688	0.245213	0.245213
TMEM151A	pink	M4	0.551926	5.02163e-07	0.0885224	-0.0885224	0.0552889	-0.0524336	0.0524336	0.459637	0.459637	0.644595	0.661801	0.661801
DOK6	pink	M4	0.708224	3.44876e-12	0.196805	-0.196805	-0.246008	-0.0266487	0.0266487	0.0975261	0.0975261	0.0372475	0.824155	0.824155
CADM1	lightcyan	M10	0.449111	7.58533e-05	0.13502	-0.13502	-0.297735	0.0669609	-0.0669609	0.258131	0.258131	0.0110839	0.576253	0.576253
RGL1	darkred	M3	0.631594	2.70143e-09	0.360463	-0.360463	-0.17816	-0.082963	0.082963	0.00186849	0.00186849	0.134319	0.48841	0.48841
POU3F3	darkred	M3	0.55844	3.44527e-07	0.241971	-0.241971	-0.435657	-0.0623691	0.0623691	0.0405803	0.0405803	0.000130821	0.60274	0.60274
FGF1	red	M8	0.797896	4.83485e-17	-0.430606	0.430606	0.289248	-0.0100902	0.0100902	0.000159596	0.000159596	0.0137275	0.932959	0.932959
ELAVL4	pink	M4	0.722029	8.22798e-13	0.22482	-0.22482	-0.0426824	-0.148641	0.148641	0.057609	0.057609	0.721843	0.21272	0.21272
SYT16	pink	M4	0.837827	4.48848e-20	0.252401	-0.252401	-0.100212	0.0181028	-0.0181028	0.0324379	0.0324379	0.402279	0.88003	0.88003
SORBS2	pink	M4	0.813752	3.69618e-18	0.29185	-0.29185	-0.242383	-0.0529575	0.0529575	0.0128643	0.0128643	0.040229	0.65863	0.65863
SPEN	lightsteelblue1	M6	0.605683	1.73147e-08	0.112787	-0.112787	-0.296609	-0.00172359	0.00172359	0.345532	0.345532	0.011407	0.988535	0.988535
RYR2	brown	M5	0.792703	1.06851e-16	0.284607	-0.284607	-0.0819424	-0.0348803	0.0348803	0.0153909	0.0153909	0.493793	0.771145	0.771145
UBR3	brown	M5	0.936034	1.80274e-33	0.13362	-0.13362	-0.175468	0.014766	-0.014766	0.263145	0.263145	0.1404	0.902022	0.902022
PPM1A	brown	M5	0.935001	3.10248e-33	0.0292333	-0.0292333	-0.00541277	-0.070892	0.070892	0.807414	0.807414	0.964007	0.554014	0.554014
FEM1B	brown	M5	0.930253	3.37461e-32	0.102716	-0.102716	-0.0645451	0.00876677	-0.00876677	0.390564	0.390564	0.590121	0.941736	0.941736
RALY	grey60	M14	0.864678	1.28244e-22	-0.0782653	0.0782653	0.0176969	-0.0462465	0.0462465	0.513445	0.513445	0.882701	0.699679	0.699679
RAB11FIP5	brown	M5	0.376972	0.00109833	0.276435	-0.276435	0.177555	-0.0422765	0.0422765	0.018744	0.018744	0.135668	0.724383	0.724383
ARL4C	darkred	M3	0.784443	3.60453e-16	0.399741	-0.399741	-0.430778	-0.137396	0.137396	0.000503675	0.000503675	0.000158526	0.249772	0.249772
FBXO9	brown	M5	0.702691	5.98585e-12	0.359088	-0.359088	-0.0349153	-0.0387296	0.0387296	0.00195059	0.00195059	0.770921	0.746695	0.746695
DAPK1	pink	M4	0.685694	3.01818e-11	0.380598	-0.380598	-0.172476	0.0196668	-0.0196668	0.000973688	0.000973688	0.147401	0.869752	0.869752
ASPH	lightsteelblue1	M6	0.597935	2.92337e-08	-0.179883	0.179883	0.11581	0.0403867	-0.0403867	0.130531	0.130531	0.332671	0.736243	0.736243
RPL30	grey60	M14	0.87893	3.35156e-24	-0.0957039	0.0957039	-0.00620544	-0.0260756	0.0260756	0.423885	0.423885	0.958741	0.827879	0.827879
LARP6	pink	M4	0.558298	3.47388e-07	0.283419	-0.283419	-0.106051	-0.037453	0.037453	0.0158437	0.0158437	0.375282	0.754777	0.754777
TMEM178A	brown	M5	0.601455	2.30821e-08	0.0516742	-0.0516742	0.0636407	-0.118955	0.118955	0.666407	0.666407	0.595352	0.31962	0.31962
PTGES2	darkmagenta	M1	0.758489	1.19181e-14	0.171566	-0.171566	0.222978	-0.00501361	0.00501361	0.14958	0.14958	0.0597413	0.96666	0.96666
OGFR	lightsteelblue1	M6	0.522357	2.52187e-06	-0.0141361	0.0141361	0.150232	-0.141539	0.141539	0.906182	0.906182	0.20781	0.235638	0.235638
PON2	lightcyan	M10	0.842501	1.75331e-20	-0.304661	0.304661	0.0226175	0.0625686	-0.0625686	0.00926631	0.00926631	0.850421	0.601578	0.601578
WWC1	darkred	M3	0.68098	4.63787e-11	0.417404	-0.417404	-0.457119	0.00337766	-0.00337766	0.00026448	0.00026448	5.42422e-05	0.977535	0.977535
CPSF1	lightsteelblue1	M6	0.631362	2.74891e-09	-0.0452948	0.0452948	0.164706	-0.068614	0.068614	0.705574	0.705574	0.166793	0.566851	0.566851
TXNIP	pink	M4	-0.475623	2.41871e-05	-0.151653	0.151653	0.0699008	-0.0384007	0.0384007	0.203493	0.203493	0.559583	0.748774	0.748774
ZNF365	brown	M5	0.617335	7.66767e-09	-0.00651201	0.00651201	0.423934	-0.040471	0.040471	0.956704	0.956704	0.000206544	0.735713	0.735713
DOC2B	pink	M4	0.49993	7.77919e-06	0.402983	-0.402983	-0.0750051	0.0595184	-0.0595184	0.000448694	0.000448694	0.531194	0.619448	0.619448
UBE2V2	brown	M5	0.912327	7.43801e-29	0.0445681	-0.0445681	0.0322305	-0.0622261	0.0622261	0.710087	0.710087	0.788108	0.603573	0.603573
ERMN	red	M8	0.792408	1.11691e-16	-0.36515	0.36515	0.4865	-0.0828617	0.0828617	0.00161136	0.00161136	1.47146e-05	0.488943	0.488943
MATK	pink	M4	0.672628	9.73812e-11	0.312062	-0.312062	-0.0352758	-0.0496156	0.0496156	0.00761705	0.00761705	0.768622	0.678955	0.678955
ZNF106	brown	M5	0.709002	3.18824e-12	0.113612	-0.113612	0.0236771	0.00630614	-0.00630614	0.341992	0.341992	0.8435	0.958072	0.958072
MRPL28	darkmagenta	M1	0.778299	8.60781e-16	0.131966	-0.131966	0.0824416	-0.0679195	0.0679195	0.269153	0.269153	0.491157	0.570792	0.570792
LSS	red	M8	0.627266	3.72849e-09	-0.0291154	0.0291154	0.026985	-0.0293858	0.0293858	0.808176	0.808176	0.821973	0.806429	0.806429
REEP1	pink	M4	0.77054	2.48588e-15	0.357312	-0.357312	-0.295245	-0.0199107	0.0199107	0.00206142	0.00206142	0.0118094	0.868151	0.868151
FLRT2	pink	M4	0.687237	2.61774e-11	0.220976	-0.220976	-0.169159	0.0394444	-0.0394444	0.0621311	0.0621311	0.155461	0.74218	0.74218
MMP17	pink	M4	0.720647	9.53391e-13	0.18298	-0.18298	-0.153703	-0.0860521	0.0860521	0.12393	0.12393	0.197376	0.472306	0.472306
KTN1	lightsteelblue1	M6	0.787822	2.20627e-16	-0.395807	0.395807	0.0517083	0.0654999	-0.0654999	0.000578619	0.000578619	0.6662	0.584622	0.584622
SUN2	red	M8	0.828472	2.70199e-19	-0.0748876	0.0748876	0.232633	-0.0596016	0.0596016	0.53184	0.53184	0.049243	0.618958	0.618958
GNA12	lightcyan	M10	0.769298	2.9345e-15	-0.218467	0.218467	0.0580074	0.0537362	-0.0537362	0.0652347	0.0652347	0.628384	0.653929	0.653929
EFHD1	red	M8	0.819427	1.38678e-18	-0.322505	0.322505	0.356406	0.00876216	-0.00876216	0.00572924	0.00572924	0.00212015	0.941767	0.941767
MIB2	lightsteelblue1	M6	0.507052	5.48683e-06	0.0347563	-0.0347563	0.0762142	-0.135965	0.135965	0.771936	0.771936	0.524576	0.254785	0.254785
AMIGO1	pink	M4	0.925719	2.8304e-31	0.362347	-0.362347	-0.00465886	-0.0580696	0.0580696	0.00176099	0.00176099	0.969018	0.628015	0.628015
CC2D1A	lightsteelblue1	M6	0.750417	3.23925e-14	0.047773	-0.047773	-0.0719888	-0.0271595	0.0271595	0.690261	0.690261	0.547883	0.82084	0.82084
SMG1	brown	M5	0.773338	1.70404e-15	0.0855716	-0.0855716	-0.272237	-0.00154893	0.00154893	0.474792	0.474792	0.0206972	0.989697	0.989697
TMEM245	brown	M5	0.844665	1.12283e-20	0.118216	-0.118216	-0.0229493	0.0492097	-0.0492097	0.322657	0.322657	0.848252	0.68144	0.68144
SST	pink	M4	0.622463	5.30103e-09	0.465919	-0.465919	-0.452492	-0.0786567	0.0786567	3.71571e-05	3.71571e-05	6.5907e-05	0.511334	0.511334
FARSA	darkmagenta	M1	0.932647	1.03525e-32	0.295372	-0.295372	0.191237	0.00873155	-0.00873155	0.0117714	0.0117714	0.107575	0.94197	0.94197
NEO1	plum1	M13	0.562563	2.70291e-07	0.142586	-0.142586	-0.164866	0.0869572	-0.0869572	0.232156	0.232156	0.166376	0.467643	0.467643
ULK2	darkred	M3	0.790433	1.50062e-16	0.298924	-0.298924	-0.427357	-0.0593547	0.0593547	0.0107516	0.0107516	0.000181068	0.620414	0.620414
CAPZA2	brown	M5	0.778351	8.54553e-16	0.107382	-0.107382	-0.183915	-0.0218784	0.0218784	0.369281	0.369281	0.121988	0.855256	0.855256
DBI	grey60	M14	0.64506	9.59263e-10	-0.179088	0.179088	0.0871783	-0.0529398	0.0529398	0.132268	0.132268	0.466507	0.658737	0.658737
CDK10	lightsteelblue1	M6	0.738782	1.28271e-13	-0.173498	0.173498	-0.013442	0.0681758	-0.0681758	0.144981	0.144981	0.910769	0.569337	0.569337
TRIB2	darkred	M3	0.694556	1.31654e-11	0.350447	-0.350447	-0.56608	-0.13438	0.13438	0.00254509	0.00254509	2.19175e-07	0.260415	0.260415
CCSER2	brown	M5	0.897979	1.16813e-26	0.0943494	-0.0943494	-0.238665	0.0139456	-0.0139456	0.430503	0.430503	0.0434896	0.907441	0.907441
USP46	pink	M4	0.594304	3.71896e-08	0.157217	-0.157217	-0.154896	-0.027277	0.027277	0.187201	0.187201	0.19388	0.820078	0.820078
LRATD1	pink	M4	0.822468	8.08421e-19	0.390254	-0.390254	-0.0259296	-0.106019	0.106019	0.000701735	0.000701735	0.828828	0.375425	0.375425
PLPP3	lightcyan	M10	0.948958	8.32441e-37	-0.106228	0.106228	-0.0221254	0.12766	-0.12766	0.374481	0.374481	0.853639	0.285225	0.285225
KMT2A	darkred	M3	0.756322	1.56484e-14	0.221007	-0.221007	-0.197702	0.00831862	-0.00831862	0.0620935	0.0620935	0.0959774	0.94471	0.94471
DTX4	darkred	M3	0.838614	3.83941e-20	0.499485	-0.499485	-0.436486	-0.0520738	0.0520738	7.94858e-06	7.94858e-06	0.000126585	0.663981	0.663981
NOP53	grey60	M14	0.820441	1.15971e-18	0.00186302	-0.00186302	0.123299	-0.112746	0.112746	0.987608	0.987608	0.302137	0.345705	0.345705
ETV5	pink	M4	0.602806	2.10667e-08	0.295834	-0.295834	-0.219112	-0.0487408	0.0487408	0.0116342	0.0116342	0.0644248	0.684314	0.684314
ZYG11B	brown	M5	0.846493	7.66485e-21	0.321484	-0.321484	-0.217911	-0.0412242	0.0412242	0.00589352	0.00589352	0.0659381	0.730979	0.730979
AASDHPPT	brown	M5	0.90429	1.39415e-27	0.199061	-0.199061	-0.186938	-0.0367176	0.0367176	0.0936691	0.0936691	0.115869	0.759445	0.759445
LUC7L	lightsteelblue1	M6	0.890307	1.29291e-25	-0.0188072	0.0188072	-0.121034	-0.0481698	0.0481698	0.875399	0.875399	0.311173	0.68782	0.68782
MVD	pink	M4	0.441682	0.000102778	0.252082	-0.252082	-0.250799	-0.0453572	0.0453572	0.032665	0.032665	0.0335913	0.705187	0.705187
STAU2	brown	M5	0.861714	2.59786e-22	0.253713	-0.253713	-0.126234	-0.0904867	0.0904867	0.0315183	0.0315183	0.290685	0.449697	0.449697
FUT9	pink	M4	0.67695	6.65347e-11	0.0926165	-0.0926165	-0.232588	0.0185515	-0.0185515	0.439056	0.439056	0.0492884	0.877079	0.877079
DAG1	darkred	M3	0.502145	6.98464e-06	0.219022	-0.219022	-0.30491	0.0825615	-0.0825615	0.064537	0.064537	0.00920628	0.490524	0.490524
PC	violet	M2	0.690854	1.86866e-11	-0.261922	0.261922	0.582329	0.0582812	-0.0582812	0.026247	0.026247	8.05753e-08	0.626761	0.626761
TEX2	darkred	M3	0.44324	9.64921e-05	0.175976	-0.175976	0.00854112	-0.0460683	0.0460683	0.139236	0.139236	0.943233	0.700782	0.700782
CBLN2	pink	M4	0.859665	4.19173e-22	0.419545	-0.419545	-0.0314217	0.020588	-0.020588	0.000244022	0.000244022	0.793306	0.863708	0.863708
ADGRA1	pink	M4	0.85969	4.16745e-22	0.252174	-0.252174	-0.0039048	-0.108754	0.108754	0.0325994	0.0325994	0.974031	0.363162	0.363162
PADI2	red	M8	0.691958	1.68416e-11	-0.342602	0.342602	0.387385	0.114393	-0.114393	0.00322008	0.00322008	0.000774256	0.338659	0.338659
MYO10	lightcyan	M10	0.818775	1.55483e-18	-0.179165	0.179165	-0.0760497	0.157749	-0.157749	0.1321	0.1321	0.525474	0.185695	0.185695
ASAP1	darkred	M3	0.749391	3.66833e-14	0.285023	-0.285023	-0.485403	-0.103144	0.103144	0.0152352	0.0152352	1.54831e-05	0.38858	0.38858
ZCCHC24	red	M8	0.688404	2.3493e-11	-0.275067	0.275067	0.215527	0.020776	-0.020776	0.0193624	0.0193624	0.0690279	0.862476	0.862476
ALDH6A1	lightcyan	M10	0.808813	8.44685e-18	-0.281188	0.281188	0.380873	0.118362	-0.118362	0.0167253	0.0167253	0.000964775	0.322056	0.322056
TNS2	lightsteelblue1	M6	0.537477	1.12633e-06	-0.282399	0.282399	0.249002	0.0951372	-0.0951372	0.0162417	0.0162417	0.0349255	0.426647	0.426647
NASP	lightsteelblue1	M6	0.943913	2.07031e-35	-0.16804	0.16804	-0.218198	-0.0103817	0.0103817	0.158254	0.158254	0.065574	0.931027	0.931027
SMIM13	pink	M4	0.68871	2.28323e-11	0.216391	-0.216391	-0.314184	-0.0595253	0.0595253	0.0678956	0.0678956	0.00719454	0.619407	0.619407
CELSR3	darkred	M3	0.765508	4.83796e-15	0.410105	-0.410105	-0.21922	-0.0842969	0.0842969	0.000346629	0.000346629	0.0642904	0.481421	0.481421
WASL	brown	M5	0.862752	2.03255e-22	-0.00528698	0.00528698	0.163728	-0.0373767	0.0373767	0.964843	0.964843	0.169363	0.755261	0.755261
ZNF358	darkred	M3	-0.5778	1.0708e-07	-0.261741	0.261741	0.400038	-0.0604928	0.0604928	0.0263542	0.0263542	0.000498392	0.613715	0.613715
RPS26	grey60	M14	0.747529	4.5902e-14	-0.0917241	0.0917241	0.0225652	-0.0460512	0.0460512	0.443497	0.443497	0.850763	0.700888	0.700888
VWF	tan	M15	0.671004	1.12184e-10	-0.0530862	0.0530862	0.190165	0.0266911	-0.0266911	0.657852	0.657852	0.109599	0.82388	0.82388
UHMK1	brown	M5	0.84236	1.80428e-20	-0.0409501	0.0409501	0.100184	-0.0418498	0.0418498	0.7327	0.7327	0.40241	0.727055	0.727055
PIP4K2C	brown	M5	0.58138	8.55532e-08	0.204219	-0.204219	0.0886007	-0.086942	0.086942	0.0853034	0.0853034	0.459238	0.46772	0.46772
ADORA1	violet	M2	0.641944	1.22441e-09	0.0570318	-0.0570318	0.18812	-0.0423539	0.0423539	0.634182	0.634182	0.113541	0.723899	0.723899
CCDC184	darkred	M3	0.70561	4.48191e-12	0.532411	-0.532411	-0.337986	-0.0505432	0.0505432	1.48203e-06	1.48203e-06	0.00368799	0.67329	0.67329
ACSS1	lightcyan	M10	0.872632	1.77065e-23	-0.193844	0.193844	-0.0114366	0.142461	-0.142461	0.102775	0.102775	0.924039	0.232569	0.232569
ARMCX3	brown	M5	0.89843	1.00828e-26	0.145719	-0.145719	-0.157556	-0.116562	0.116562	0.22195	0.22195	0.18624	0.329522	0.329522
FAM20B	brown	M5	0.847136	6.69383e-21	0.208068	-0.208068	-0.181136	-0.113668	0.113668	0.0794537	0.0794537	0.12783	0.341753	0.341753
OLA1	brown	M5	0.86781	5.97051e-23	0.171804	-0.171804	-0.0231388	-0.099217	0.099217	0.149007	0.149007	0.847015	0.406992	0.406992
CDK17	brown	M5	0.891582	8.78128e-26	0.0864045	-0.0864045	-0.279797	-0.0453698	0.0453698	0.470487	0.470487	0.0172956	0.705109	0.705109
INKA2	pink	M4	0.859917	3.95422e-22	0.37811	-0.37811	-0.170741	-0.109994	0.109994	0.00105776	0.00105776	0.151576	0.357681	0.357681
GRIK3	darkred	M3	0.785814	2.95673e-16	0.384572	-0.384572	-0.491477	-0.157321	0.157321	0.000851909	0.000851909	1.16554e-05	0.186906	0.186906
GRM3	pink	M4	0.499642	7.8887e-06	0.198565	-0.198565	-0.367979	0.0283481	-0.0283481	0.0945066	0.0945066	0.00147206	0.813138	0.813138
MAGI1	pink	M4	0.856293	9.06579e-22	0.375029	-0.375029	-0.410865	-0.0954553	0.0954553	0.0011709	0.0011709	0.000337096	0.425095	0.425095
ADGRB3	pink	M4	0.869984	3.47279e-23	0.313911	-0.313911	-0.225399	-0.0115043	0.0115043	0.00724757	0.00724757	0.0569519	0.923591	0.923591
COL16A1	red	M8	0.617278	7.69894e-09	-0.28653	0.28653	0.242074	0.0155652	-0.0155652	0.0146818	0.0146818	0.0404922	0.896747	0.896747
SRRM3	brown	M5	0.599153	2.69475e-08	0.0955246	-0.0955246	0.0265898	-0.101098	0.101098	0.424757	0.424757	0.824538	0.398109	0.398109
RSRP1	lightsteelblue1	M6	0.893248	5.25743e-26	-0.182913	0.182913	-0.0710865	-0.0800019	0.0800019	0.124071	0.124071	0.552925	0.504114	0.504114
MFGE8	lightcyan	M10	0.526496	2.03037e-06	0.106991	-0.106991	-0.0834092	0.104912	-0.104912	0.371038	0.371038	0.486066	0.380459	0.380459
LRIG1	lightcyan	M10	0.834041	9.4064e-20	0.0411456	-0.0411456	-0.145694	0.106732	-0.106732	0.731473	0.731473	0.222032	0.372204	0.372204
MAP3K9	pink	M4	0.950796	2.38033e-37	0.465304	-0.465304	-0.147676	-0.0489002	0.0489002	3.81658e-05	3.81658e-05	0.215736	0.683337	0.683337
SLC2A13	pink	M4	0.806159	1.30402e-17	0.192697	-0.192697	-0.197093	-0.0137967	0.0137967	0.104866	0.104866	0.0970273	0.908425	0.908425
DLG1	brown	M5	0.863796	1.5848e-22	-0.0887401	0.0887401	-0.0585496	-0.0621909	0.0621909	0.458529	0.458529	0.625172	0.603778	0.603778
RASD2	pink	M4	0.647742	7.7569e-10	0.097453	-0.097453	0.0224018	-0.0661188	0.0661188	0.415425	0.415425	0.851831	0.58107	0.58107
NIPA1	brown	M5	0.786331	2.74299e-16	0.115903	-0.115903	-0.085035	-0.0720611	0.0720611	0.332281	0.332281	0.477576	0.54748	0.54748
MICAL1	lightsteelblue1	M6	0.754332	2.00404e-14	0.00279305	-0.00279305	-0.0633389	-0.00546987	0.00546987	0.981423	0.981423	0.597101	0.963628	0.963628
STX16	lightsteelblue1	M6	0.82383	6.32753e-19	-0.292405	0.292405	0.11328	-0.0530154	0.0530154	0.0126864	0.0126864	0.343413	0.65828	0.65828
ZRANB2	lightsteelblue1	M6	0.843831	1.3343e-20	-0.187379	0.187379	0.0266912	-0.0048443	0.0048443	0.114996	0.114996	0.82388	0.967785	0.967785
GOLGA8A	brown	M5	0.753313	2.27296e-14	-0.0589493	0.0589493	-0.0225159	-0.0347752	0.0347752	0.622808	0.622808	0.851085	0.771816	0.771816
KLF9	brown	M5	0.726076	5.31802e-13	0.0121374	-0.0121374	0.0318258	-0.121	0.121	0.919399	0.919399	0.790707	0.311312	0.311312
KATNB1	pink	M4	0.863508	1.69783e-22	0.388435	-0.388435	0.0428458	-0.0523275	0.0523275	0.000746965	0.000746965	0.720822	0.662444	0.662444
GRK3	pink	M4	0.837025	5.25819e-20	0.39678	-0.39678	-0.239563	-0.0321593	0.0321593	0.000559191	0.000559191	0.0426829	0.788565	0.788565
STAT2	lightsteelblue1	M6	0.747443	4.6376e-14	-0.0331901	0.0331901	-0.174452	-0.00354757	0.00354757	0.781953	0.781953	0.142748	0.976406	0.976406
TPM1	brown	M5	0.544523	7.63186e-07	0.283373	-0.283373	-0.132053	0.0278112	-0.0278112	0.0158614	0.0158614	0.268837	0.816615	0.816615
AUP1	lightsteelblue1	M6	0.598069	2.89729e-08	-0.170659	0.170659	-0.00579394	0.0572078	-0.0572078	0.151777	0.151777	0.961475	0.633134	0.633134
SAFB2	lightsteelblue1	M6	0.804693	1.65294e-17	-0.251014	0.251014	0.0559679	0.00258735	-0.00258735	0.0334347	0.0334347	0.64053	0.982791	0.982791
NKTR	lightsteelblue1	M6	0.959969	2.03044e-40	-0.125105	0.125105	-0.0845679	-0.00215767	0.00215767	0.295055	0.295055	0.480008	0.985648	0.985648
DMWD	pink	M4	0.786354	2.73366e-16	0.497679	-0.497679	-0.344331	-0.0305754	0.0305754	8.67246e-06	8.67246e-06	0.00305895	0.798754	0.798754
ZDHHC22	pink	M4	0.889737	1.53486e-25	0.29193	-0.29193	-0.0706806	-0.105355	0.105355	0.0128386	0.0128386	0.555199	0.37844	0.37844
KCNC3	pink	M4	0.923864	6.49931e-31	0.445721	-0.445721	-0.11225	0.00746456	-0.00746456	8.72087e-05	8.72087e-05	0.347845	0.950379	0.950379
PHGDH	lightcyan	M10	0.717294	1.35809e-12	-0.282677	0.282677	0.213926	0.101753	-0.101753	0.0161325	0.0161325	0.0711677	0.395045	0.395045
ARHGEF3	darkred	M3	0.71208	2.3308e-12	0.344152	-0.344152	-0.277852	-0.0654622	0.0654622	0.00307525	0.00307525	0.0181214	0.584839	0.584839
ARPC5	darkred	M3	0.58595	6.3986e-08	0.149359	-0.149359	-0.420848	-0.0155226	0.0155226	0.210494	0.210494	0.000232291	0.897029	0.897029
CMAS	brown	M5	0.821634	9.38285e-19	0.237835	-0.237835	-0.0709698	-0.0890953	0.0890953	0.0442472	0.0442472	0.553578	0.456725	0.456725
ATP8A2	pink	M4	0.932525	1.10073e-32	0.388877	-0.388877	-0.177512	-0.0402637	0.0402637	0.000735733	0.000735733	0.135765	0.737017	0.737017
CALN1	darkred	M3	0.78232	4.88519e-16	0.400357	-0.400357	-0.442668	-0.0663697	0.0663697	0.000492777	0.000492777	9.87588e-05	0.579633	0.579633
TOMM70	brown	M5	0.870461	3.07909e-23	0.247381	-0.247381	-0.134355	-0.0629493	0.0629493	0.0361672	0.0361672	0.260504	0.599364	0.599364
STOML1	pink	M4	0.808881	8.35204e-18	0.26395	-0.26395	0.0560581	0.0261635	-0.0261635	0.0250659	0.0250659	0.639991	0.827307	0.827307
SLC25A44	pink	M4	0.814627	3.18484e-18	0.452637	-0.452637	-0.159136	-0.0314557	0.0314557	6.55097e-05	6.55097e-05	0.181809	0.793087	0.793087
RANBP2	brown	M5	0.901541	3.58222e-27	-0.0894744	0.0894744	-0.0450985	0.038573	-0.038573	0.454804	0.454804	0.706792	0.747685	0.747685
RNF112	pink	M4	0.873908	1.27293e-23	0.266364	-0.266364	-0.126054	-0.098681	0.098681	0.0237193	0.0237193	0.29138	0.409543	0.409543
ALDH4A1	lightcyan	M10	0.832182	1.34345e-19	-0.25239	0.25239	0.263252	0.060497	-0.060497	0.0324455	0.0324455	0.0254672	0.61369	0.61369
STXBP5	brown	M5	0.906445	6.52193e-28	0.268108	-0.268108	-0.129314	-0.00043024	0.00043024	0.0227854	0.0227854	0.278978	0.997138	0.997138
ACSL4	darkred	M3	0.765992	4.5409e-15	0.206825	-0.206825	-0.406781	0.00250234	-0.00250234	0.0813064	0.0813064	0.000391285	0.983356	0.983356
FSD1	pink	M4	0.773337	1.70419e-15	0.223228	-0.223228	-0.0736899	-0.0748408	0.0748408	0.0594487	0.0594487	0.53844	0.532097	0.532097
ALAD	red	M8	0.78846	2.00905e-16	-0.195842	0.195842	0.369103	-0.0276247	0.0276247	0.099209	0.099209	0.0014198	0.817823	0.817823
SEMA7A	darkmagenta	M1	0.741771	9.07006e-14	0.19411	-0.19411	-0.0285054	-0.056776	0.056776	0.102294	0.102294	0.81212	0.635706	0.635706
MEGF9	brown	M5	0.743654	7.27391e-14	0.208332	-0.208332	-0.124422	-0.0257491	0.0257491	0.0790637	0.0790637	0.297722	0.830001	0.830001
EGFL7	darkred	M3	-0.440509	0.000107759	-0.189468	0.189468	0.408945	0.00821708	-0.00821708	0.11093	0.11093	0.000361659	0.945384	0.945384
PLEKHG5	pink	M4	0.603996	1.94295e-08	0.218385	-0.218385	0.176185	0.0111982	-0.0111982	0.0653377	0.0653377	0.138761	0.925618	0.925618
STAT3	tan	M15	0.81261	4.48418e-18	-0.0196075	0.0196075	-0.0655605	-0.0229739	0.0229739	0.870141	0.870141	0.584274	0.848092	0.848092
CPEB4	darkred	M3	0.599635	2.609e-08	0.112811	-0.112811	-0.212892	-0.017536	0.017536	0.345428	0.345428	0.0725782	0.88376	0.88376
DDRGK1	darkmagenta	M1	0.717775	1.2912e-12	-0.0472987	0.0472987	0.215494	-0.00264116	0.00264116	0.693183	0.693183	0.069072	0.982433	0.982433
PDCD6IP	brown	M5	0.835167	7.56244e-20	-0.101037	0.101037	-0.0103289	0.00332503	-0.00332503	0.398395	0.398395	0.931378	0.977885	0.977885
IDI1	brown	M5	0.577464	1.09343e-07	0.074691	-0.074691	0.013921	-0.060647	0.060647	0.53292	0.53292	0.907603	0.61281	0.61281
UNC13B	brown	M5	0.685171	3.16671e-11	0.0263166	-0.0263166	-0.074742	-0.197354	0.197354	0.826312	0.826312	0.53264	0.0965768	0.0965768
SC5D	brown	M5	0.870405	3.12295e-23	0.158607	-0.158607	-0.154821	-0.0446358	0.0446358	0.183285	0.183285	0.194098	0.709666	0.709666
LAMA5	lightsteelblue1	M6	0.690237	1.97993e-11	-0.122514	0.122514	-0.0106075	-0.0939241	0.0939241	0.30525	0.30525	0.929531	0.432594	0.432594
SLC25A12	brown	M5	0.876393	6.62415e-24	0.295235	-0.295235	-0.0244768	-0.0772836	0.0772836	0.0118124	0.0118124	0.838285	0.518757	0.518757
ADARB1	pink	M4	0.895006	3.03168e-26	0.391512	-0.391512	-0.218652	-0.0431659	0.0431659	0.000671919	0.000671919	0.0650012	0.718823	0.718823
ACSL6	brown	M5	0.682008	4.22575e-11	0.118563	-0.118563	-0.0333355	-0.012924	0.012924	0.321229	0.321229	0.781022	0.914195	0.914195
SLC38A2	lightsteelblue1	M6	0.754421	1.98223e-14	-0.141079	0.141079	-0.0424592	-0.0107194	0.0107194	0.237178	0.237178	0.723239	0.92879	0.92879
FMNL1	pink	M4	0.643758	1.06258e-09	0.29104	-0.29104	-0.365353	-0.0602245	0.0602245	0.0131279	0.0131279	0.00160097	0.615291	0.615291
ATL1	pink	M4	0.88366	9.02673e-25	0.313809	-0.313809	-0.048434	-0.0539848	0.0539848	0.00726758	0.00726758	0.686198	0.652431	0.652431
IRGQ	darkred	M3	0.857168	7.43516e-22	0.494045	-0.494045	-0.373155	0.011202	-0.011202	1.03199e-05	1.03199e-05	0.00124497	0.925593	0.925593
WDR26	brown	M5	0.753917	2.10981e-14	0.103175	-0.103175	-0.339875	0.00256832	-0.00256832	0.388437	0.388437	0.00348964	0.982917	0.982917
C2orf72	lightcyan	M10	0.58629	6.26067e-08	0.0700711	-0.0700711	-0.0412304	0.0167002	-0.0167002	0.558624	0.558624	0.73094	0.889264	0.889264
PLEKHH1	red	M8	0.901127	4.11881e-27	-0.131685	0.131685	0.215422	-0.0539461	0.0539461	0.270184	0.270184	0.0691674	0.652664	0.652664
MAN2C1	lightsteelblue1	M6	0.763421	6.34609e-15	-0.0667583	0.0667583	0.0452233	-0.0608183	0.0608183	0.577411	0.577411	0.706018	0.611805	0.611805
PCNX2	pink	M4	0.930374	3.18241e-32	0.381272	-0.381272	-0.172624	-0.0920136	0.0920136	0.000951982	0.000951982	0.147047	0.442054	0.442054
PLEKHA1	brown	M5	0.847539	6.14687e-21	-0.0927608	0.0927608	0.1772	-0.0211536	0.0211536	0.43834	0.43834	0.136464	0.860002	0.860002
FAM199X	brown	M5	0.856983	7.75526e-22	-0.0148444	0.0148444	-0.0868699	-0.0274417	0.0274417	0.901504	0.901504	0.468091	0.81901	0.81901
EPDR1	pink	M4	0.719262	1.10404e-12	0.146005	-0.146005	0.244916	-0.0862757	0.0862757	0.221034	0.221034	0.0381258	0.471151	0.471151
PPM1H	brown	M5	0.618108	7.25583e-09	0.221189	-0.221189	0.0710592	-0.032356	0.032356	0.0618737	0.0618737	0.553077	0.787303	0.787303
UROS	pink	M4	0.5841	7.2007e-08	0.16938	-0.16938	0.0553124	-0.0585471	0.0585471	0.154914	0.154914	0.644454	0.625186	0.625186
SYNM	violet	M2	0.476206	2.35609e-05	-0.183693	0.183693	0.311055	0.0409603	-0.0409603	0.122446	0.122446	0.00782529	0.732637	0.732637
RTN4R	pink	M4	0.865574	1.03253e-22	0.275483	-0.275483	-0.0586775	-0.0817323	0.0817323	0.0191725	0.0191725	0.624414	0.494906	0.494906
WDR7	brown	M5	0.807228	1.09564e-17	0.286547	-0.286547	-0.0680215	-0.0349051	0.0349051	0.0146755	0.0146755	0.570213	0.770987	0.770987
MAOB	pink	M4	0.257551	0.0289522	-0.0626151	0.0626151	0.436938	-0.0288945	0.0288945	0.601307	0.601307	0.000124328	0.809604	0.809604
GAD2	pink	M4	0.746443	5.22652e-14	0.316208	-0.316208	-0.153401	-0.0612202	0.0612202	0.00681061	0.00681061	0.198268	0.60945	0.60945
SLC6A7	violet	M2	0.869259	4.16479e-23	0.155423	-0.155423	0.287915	-0.0417665	0.0417665	0.192347	0.192347	0.0141886	0.727578	0.727578
SH3BGRL3	grey60	M14	0.705261	4.64087e-12	-0.137746	0.137746	0.0292034	0.0640602	-0.0640602	0.248553	0.248553	0.807607	0.592923	0.592923
NCKIPSD	violet	M2	0.760932	8.73841e-15	0.000196832	-0.000196832	0.608387	-0.0231618	0.0231618	0.998691	0.998691	1.43741e-08	0.846864	0.846864
SCRIB	saddlebrown	M9	0.615897	8.49381e-09	-0.271077	0.271077	0.193178	-0.0740439	0.0740439	0.0212665	0.0212665	0.103985	0.536485	0.536485
VAMP1	violet	M2	0.728922	3.89436e-13	0.00562206	-0.00562206	0.556235	-0.036215	0.036215	0.962617	0.962617	3.91728e-07	0.76264	0.76264
MEF2A	darkred	M3	0.702031	6.38774e-12	0.268024	-0.268024	-0.270568	0.0102582	-0.0102582	0.0228295	0.0228295	0.0215208	0.931846	0.931846
GLRB	brown	M5	0.790428	1.50172e-16	0.155593	-0.155593	0.0700974	-0.0439363	0.0439363	0.191855	0.191855	0.558476	0.714019	0.714019
LDLRAD4	pink	M4	0.586366	6.23021e-08	0.275139	-0.275139	-0.436065	-0.0657489	0.0657489	0.0193295	0.0193295	0.000128721	0.583192	0.583192
IVNS1ABP	lightsteelblue1	M6	0.668859	1.35051e-10	0.0020473	-0.0020473	-0.488804	0.024768	-0.024768	0.986382	0.986382	1.32157e-05	0.836387	0.836387
DRP2	pink	M4	0.925851	2.6657e-31	0.339344	-0.339344	-0.0676261	-0.0726921	0.0726921	0.00354441	0.00354441	0.572461	0.543969	0.543969
FNDC4	pink	M4	0.478359	2.13788e-05	0.328827	-0.328827	0.13498	-0.0467855	0.0467855	0.00479876	0.00479876	0.258273	0.696349	0.696349
BEGAIN	pink	M4	0.728118	4.25416e-13	0.242468	-0.242468	-0.121866	-0.0781811	0.0781811	0.0401565	0.0401565	0.307834	0.513899	0.513899
ADGRL3	darkred	M3	0.799409	3.8208e-17	0.31448	-0.31448	-0.323838	0.0592897	-0.0592897	0.00713723	0.00713723	0.00552075	0.620797	0.620797
HR	pink	M4	0.540113	9.74743e-07	0.128568	-0.128568	0.162158	-0.12378	0.12378	0.281786	0.281786	0.173545	0.300241	0.300241
PRICKLE2	pink	M4	0.803992	1.84973e-17	0.337385	-0.337385	-0.482617	-0.0729873	0.0729873	0.00375309	0.00375309	1.76053e-05	0.542331	0.542331
NOVA1	pink	M4	0.771326	2.23686e-15	0.262079	-0.262079	-0.0263219	-0.0222736	0.0222736	0.0261534	0.0261534	0.826278	0.85267	0.85267
SIK2	darkred	M3	0.601508	2.30002e-08	0.217546	-0.217546	-0.140805	-0.176187	0.176187	0.0664042	0.0664042	0.238099	0.138756	0.138756
SYTL2	brown	M5	0.62792	3.55243e-09	-0.161466	0.161466	0.3374	-0.0616349	0.0616349	0.175412	0.175412	0.00375148	0.607024	0.607024
AP3M2	brown	M5	0.672794	9.59783e-11	0.302689	-0.302689	0.0345282	-0.00259741	0.00259741	0.00975534	0.00975534	0.773393	0.982724	0.982724
RAB3GAP1	brown	M5	0.908047	3.66385e-28	0.204867	-0.204867	-0.0349112	0.0184947	-0.0184947	0.084295	0.084295	0.770948	0.877453	0.877453
AJAP1	pink	M4	0.935226	2.75936e-33	0.419617	-0.419617	-0.271661	0.00451116	-0.00451116	0.000243359	0.000243359	0.0209785	0.97	0.97
TPD52	brown	M5	0.617704	7.46852e-09	-0.233835	0.233835	0.452915	-0.0317523	0.0317523	0.0480493	0.0480493	6.47521e-05	0.79118	0.79118
AGPAT4	red	M8	0.422782	0.000215828	0.194841	-0.194841	-0.307756	-0.0773929	0.0773929	0.100984	0.100984	0.00854226	0.518164	0.518164
DAGLA	pink	M4	0.918892	5.46435e-30	0.440675	-0.440675	-0.145515	-0.0428666	0.0428666	0.000107041	0.000107041	0.222606	0.720692	0.720692
LAPTM4A	tan	M15	0.836639	5.67285e-20	-0.123362	0.123362	0.0470572	0.096038	-0.096038	0.301887	0.301887	0.694672	0.422261	0.422261
CYTH3	darkred	M3	0.866534	8.17165e-23	0.41601	-0.41601	-0.489286	-0.0967536	0.0967536	0.000278632	0.000278632	1.29209e-05	0.418796	0.418796
MRPL41	darkred	M3	-0.51247	4.18489e-06	-0.312038	0.312038	0.337165	-0.131163	0.131163	0.007622	0.007622	0.00377728	0.272105	0.272105
TBC1D9	darkred	M3	0.845136	1.01805e-20	0.437362	-0.437362	-0.362242	-0.0654498	0.0654498	0.000122244	0.000122244	0.00176686	0.58491	0.58491
SPRED1	brown	M5	0.68683	2.71806e-11	-0.062476	0.062476	-0.360661	-0.0150689	0.0150689	0.602117	0.602117	0.0018569	0.900022	0.900022
TMEM38A	pink	M4	0.860754	3.25413e-22	0.314175	-0.314175	-0.130861	-0.0678935	0.0678935	0.00719615	0.00719615	0.27322	0.57094	0.57094
RBM33	lightsteelblue1	M6	0.870035	3.42843e-23	0.115099	-0.115099	-0.240504	-0.0292895	0.0292895	0.335667	0.335667	0.0418506	0.807051	0.807051
FUBP1	lightsteelblue1	M6	0.88017	2.38889e-24	0.0718956	-0.0718956	-0.327457	0.00540162	-0.00540162	0.548403	0.548403	0.00498814	0.964081	0.964081
ATRX	brown	M5	0.814764	3.11105e-18	0.131224	-0.131224	-0.293576	0.0654124	-0.0654124	0.27188	0.27188	0.0123184	0.585125	0.585125
MAP7D2	brown	M5	0.633783	2.29071e-09	0.274753	-0.274753	0.126747	-0.0328894	0.0328894	0.0195071	0.0195071	0.288715	0.783881	0.783881
FADS3	lightsteelblue1	M6	0.64176	1.24209e-09	0.0887106	-0.0887106	-0.0269317	-0.0365314	0.0365314	0.458679	0.458679	0.822318	0.760628	0.760628
RELN	darkred	M3	0.560851	2.99057e-07	0.357128	-0.357128	-0.312313	0.0903293	-0.0903293	0.00207328	0.00207328	0.00756592	0.450489	0.450489
ELK1	pink	M4	0.225078	0.057316	-0.069344	0.069344	0.261293	0.0434865	-0.0434865	0.562722	0.562722	0.0266224	0.716823	0.716823
ABCC8	pink	M4	0.755127	1.816e-14	0.179212	-0.179212	0.135331	-0.0541963	0.0541963	0.131997	0.131997	0.257025	0.651157	0.651157
ITPRID2	lightsteelblue1	M6	0.800013	3.47626e-17	-0.33958	0.33958	0.198913	0.0271616	-0.0271616	0.00351998	0.00351998	0.0939187	0.820827	0.820827
DUSP7	pink	M4	0.664415	1.9739e-10	0.260924	-0.260924	-0.41936	-0.0377686	0.0377686	0.0268448	0.0268448	0.000245729	0.752776	0.752776
TNS1	tan	M15	0.722811	7.56705e-13	-0.159894	0.159894	0.151934	0.0191373	-0.0191373	0.17971	0.17971	0.202645	0.87323	0.87323
RTF1	darkred	M3	0.849912	3.70302e-21	0.436478	-0.436478	-0.240756	-0.0849673	0.0849673	0.000126622	0.000126622	0.0416298	0.477929	0.477929
RHPN1	lightsteelblue1	M6	0.298726	0.0108063	-0.0486433	0.0486433	0.180314	-0.0783161	0.0783161	0.684913	0.684913	0.129597	0.51317	0.51317
METTL7A	lightcyan	M10	0.938985	3.62839e-34	-0.159818	0.159818	0.0889885	0.0777503	-0.0777503	0.179919	0.179919	0.457267	0.516228	0.516228
ELP1	brown	M5	0.883766	8.75734e-25	0.112762	-0.112762	-0.266049	-0.0300926	0.0300926	0.345637	0.345637	0.0238913	0.801867	0.801867
RPL39	grey60	M14	0.887918	2.63649e-25	-0.0664635	0.0664635	-0.109522	-0.0681901	0.0681901	0.579096	0.579096	0.359762	0.569255	0.569255
AFF4	brown	M5	0.69405	1.38159e-11	0.122546	-0.122546	-0.288109	0.0433275	-0.0433275	0.305122	0.305122	0.0141206	0.717814	0.717814
AFDN	lightsteelblue1	M6	0.707802	3.59857e-12	0.246648	-0.246648	-0.389533	-0.0237164	0.0237164	0.0367401	0.0367401	0.000719343	0.843244	0.843244
ENTPD4	brown	M5	0.843419	1.45253e-20	0.307778	-0.307778	-0.20677	-0.0787692	0.0787692	0.00853715	0.00853715	0.0813895	0.510728	0.510728
SERP1	tan	M15	0.616012	8.42491e-09	-0.462906	0.462906	0.145495	0.0249425	-0.0249425	4.23446e-05	4.23446e-05	0.222669	0.835251	0.835251
PSAT1	lightcyan	M10	0.82514	4.98911e-19	-0.26558	0.26558	0.0958643	0.128464	-0.128464	0.0241497	0.0241497	0.423105	0.282178	0.282178
IRS2	pink	M4	0.663144	2.19758e-10	0.273537	-0.273537	0.0758358	-0.180225	0.180225	0.020075	0.020075	0.526643	0.12979	0.12979
SLC25A29	lightsteelblue1	M6	0.729934	3.48263e-13	0.0645605	-0.0645605	-0.213991	-0.0915395	0.0915395	0.590032	0.590032	0.0710797	0.444419	0.444419
HGSNAT	darkred	M3	0.843921	1.30967e-20	0.458127	-0.458127	-0.331114	-0.0272005	0.0272005	5.19681e-05	5.19681e-05	0.00449665	0.820574	0.820574
GOLGB1	brown	M5	0.857239	7.31575e-22	-0.0916153	0.0916153	0.0228877	0.0522639	-0.0522639	0.444041	0.444041	0.848655	0.662829	0.662829
GPRASP2	pink	M4	0.899994	6.01723e-27	0.376412	-0.376412	0.0140668	-0.060338	0.060338	0.0011188	0.0011188	0.90664	0.614624	0.614624
KIRREL3	pink	M4	0.820312	1.18637e-18	0.348456	-0.348456	-0.221076	0.0293942	-0.0293942	0.00270315	0.00270315	0.0620101	0.806374	0.806374
KCNQ5	brown	M5	0.761619	8.00282e-15	0.191845	-0.191845	0.111183	0.00147079	-0.00147079	0.106439	0.106439	0.352479	0.990217	0.990217
KMT2C	brown	M5	0.619994	6.33725e-09	0.061615	-0.061615	-0.342284	0.104596	-0.104596	0.607141	0.607141	0.00325048	0.381904	0.381904
FNBP1	red	M8	0.817267	2.02187e-18	-0.163875	0.163875	0.0713578	0.0124208	-0.0124208	0.168975	0.168975	0.551406	0.917524	0.917524
NCOA7	brown	M5	0.817335	1.99833e-18	0.0612913	-0.0612913	0.10047	-0.0598788	0.0598788	0.609034	0.609034	0.401065	0.617325	0.617325
SLC8A1	pink	M4	0.794534	8.09935e-17	0.249352	-0.249352	-0.228575	-0.0108616	0.0108616	0.0346627	0.0346627	0.0534547	0.927847	0.927847
SUCLA2	brown	M5	0.912416	7.19008e-29	0.0637348	-0.0637348	-0.0317043	-0.0337949	0.0337949	0.594806	0.594806	0.791488	0.77808	0.77808
DYNC1I2	lightsteelblue1	M6	0.735247	1.92079e-13	0.00157239	-0.00157239	-0.193178	-0.0379288	0.0379288	0.989541	0.989541	0.103985	0.751761	0.751761
TALDO1	grey60	M14	0.807568	1.03632e-17	-0.099784	0.099784	0.114088	-0.0123158	0.0123158	0.404303	0.404303	0.33996	0.918219	0.918219
SLC35E2B	darkred	M3	0.781578	5.42837e-16	0.437653	-0.437653	-0.236327	-0.0287624	0.0287624	0.000120832	0.000120832	0.0456501	0.810458	0.810458
COX8A	lightsteelblue1	M6	-0.446009	8.61851e-05	0.0421547	-0.0421547	0.193215	0.00286958	-0.00286958	0.725145	0.725145	0.103916	0.980914	0.980914
EPHX1	lightcyan	M10	0.742224	8.60266e-14	-0.385935	0.385935	0.305313	0.163077	-0.163077	0.000813443	0.000813443	0.00910948	0.171087	0.171087
BCL6	lightcyan	M10	0.592926	4.07143e-08	-0.123734	0.123734	-0.0901501	0.0221909	-0.0221909	0.300423	0.300423	0.451392	0.853211	0.853211
TFRC	brown	M5	0.470076	3.09637e-05	0.245015	-0.245015	-0.36819	-0.0325514	0.0325514	0.0380455	0.0380455	0.00146212	0.786048	0.786048
TARBP1	brown	M5	0.824879	5.23255e-19	0.0290047	-0.0290047	-0.0173875	-0.0545383	0.0545383	0.808891	0.808891	0.884737	0.6491	0.6491
DNAJB5	darkred	M3	0.731462	2.93908e-13	0.394692	-0.394692	-0.61839	-0.0502565	0.0502565	0.000601632	0.000601632	7.11087e-09	0.675039	0.675039
SLC7A1	darkred	M3	0.715565	1.62655e-12	0.451195	-0.451195	-0.311751	-0.0133814	0.0133814	6.95699e-05	6.95699e-05	0.00768093	0.91117	0.91117
SMAD3	pink	M4	0.431483	0.000154216	0.104857	-0.104857	-0.102214	-0.0844993	0.0844993	0.38071	0.38071	0.392898	0.480365	0.480365
PTPRK	brown	M5	0.770347	2.55098e-15	0.239146	-0.239146	0.0236505	0.0441459	-0.0441459	0.0430562	0.0430562	0.843674	0.712714	0.712714
CLDN5	tan	M15	0.710271	2.80339e-12	-0.108583	0.108583	0.0626982	-0.0622693	0.0622693	0.363919	0.363919	0.600824	0.603321	0.603321
FOSL2	tan	M15	0.461548	4.48968e-05	0.0592371	-0.0592371	0.0578456	-0.0259651	0.0259651	0.621108	0.621108	0.629344	0.828596	0.828596
PHLPP1	red	M8	0.581725	8.37064e-08	-0.11075	0.11075	-0.0856875	0.0479181	-0.0479181	0.354367	0.354367	0.474192	0.689368	0.689368
ROCK2	brown	M5	0.92975	4.30298e-32	0.0404104	-0.0404104	-0.0221944	-0.030847	0.030847	0.736094	0.736094	0.853188	0.797005	0.797005
PCNT	brown	M5	0.751643	2.78988e-14	0.181716	-0.181716	0.00450341	-0.0600816	0.0600816	0.126592	0.126592	0.970051	0.616132	0.616132
ARPC5L	darkmagenta	M1	0.762072	7.55094e-15	0.217814	-0.217814	0.135602	-0.134702	0.134702	0.0660619	0.0660619	0.256065	0.259263	0.259263
APEH	darkmagenta	M1	0.859678	4.17996e-22	0.311417	-0.311417	0.00187558	0.0438788	-0.0438788	0.00774973	0.00774973	0.987525	0.714377	0.714377
CHI3L1	tan	M15	0.48789	1.37925e-05	-0.263137	0.263137	0.325453	0.0254356	-0.0254356	0.0255341	0.0255341	0.00527717	0.83204	0.83204
REPIN1	saddlebrown	M9	0.622739	5.19566e-09	-0.225259	0.225259	0.24552	-0.00740096	0.00740096	0.057111	0.057111	0.037638	0.950801	0.950801
FBXO21	brown	M5	0.583638	7.41541e-08	0.220139	-0.220139	0.0753186	-0.0495871	0.0495871	0.0631523	0.0631523	0.529474	0.679129	0.679129
CAPN2	tan	M15	0.782971	4.45185e-16	-0.265107	0.265107	0.0759199	0.0754605	-0.0754605	0.024413	0.024413	0.526183	0.528697	0.528697
LHPP	red	M8	0.80355	1.98563e-17	-0.321598	0.321598	0.390512	0.0553539	-0.0553539	0.00587496	0.00587496	0.000695508	0.644205	0.644205
COL26A1	pink	M4	0.917759	8.70872e-30	0.353069	-0.353069	-0.188248	-0.0711417	0.0711417	0.00234954	0.00234954	0.113291	0.552615	0.552615
GOLGA8B	brown	M5	0.724735	6.15095e-13	-0.006109	0.006109	0.0928264	-0.0505724	0.0505724	0.959381	0.959381	0.438015	0.673112	0.673112
HADHB	lightcyan	M10	0.751019	3.01038e-14	-0.439594	0.439594	0.208769	0.0670475	-0.0670475	0.000111799	0.000111799	0.0784226	0.575759	0.575759
ISLR2	darkred	M3	0.812205	4.80071e-18	0.457242	-0.457242	-0.389945	-0.0338698	0.0338698	5.39583e-05	5.39583e-05	0.000709238	0.777601	0.777601
SMIM10L2B	violet	M2	0.867609	6.27432e-23	0.244885	-0.244885	0.153674	-0.031597	0.031597	0.0381503	0.0381503	0.197463	0.792178	0.792178
NECAB3	pink	M4	0.767255	3.84625e-15	0.192505	-0.192505	-0.0387214	-0.096159	0.096159	0.105219	0.105219	0.746746	0.421674	0.421674
CYLD	brown	M5	0.897818	1.23103e-26	0.115137	-0.115137	-0.272775	-0.0331044	0.0331044	0.335506	0.335506	0.0204378	0.782502	0.782502
MYO9B	lightsteelblue1	M6	0.719944	1.02727e-12	-0.152264	0.152264	-0.0526647	-0.0493459	0.0493459	0.201653	0.201653	0.660401	0.680606	0.680606
ATP1B3	brown	M5	0.331141	0.00449326	0.178534	-0.178534	-0.0481275	0.0169192	-0.0169192	0.13349	0.13349	0.688081	0.887821	0.887821
CHRD	pink	M4	0.712839	2.15614e-12	0.219563	-0.219563	0.0179459	-0.122886	0.122886	0.0638635	0.0638635	0.881062	0.303773	0.303773
SCN1A	brown	M5	0.793007	1.0207e-16	0.11309	-0.11309	0.096095	-0.119888	0.119888	0.344227	0.344227	0.421984	0.315809	0.315809
PPFIBP1	darkred	M3	0.708149	3.47499e-12	0.204425	-0.204425	-0.241555	0.0742945	-0.0742945	0.0849807	0.0849807	0.0409372	0.535103	0.535103
JCAD	brown	M5	0.565272	2.30039e-07	0.0821848	-0.0821848	-0.149967	-0.00677722	0.00677722	0.492512	0.492512	0.208621	0.954943	0.954943
LPGAT1	brown	M5	0.907662	4.21211e-28	0.106422	-0.106422	-0.163753	-0.0635022	0.0635022	0.373602	0.373602	0.169297	0.596154	0.596154
CSRNP3	pink	M4	0.763374	6.38441e-15	0.320053	-0.320053	-0.243716	-0.0429172	0.0429172	0.0061309	0.0061309	0.0391104	0.720376	0.720376
ACTR10	darkred	M3	0.633992	2.25478e-09	0.31168	-0.31168	-0.199513	-0.0553398	0.0553398	0.00769549	0.00769549	0.0929121	0.644289	0.644289
KCTD1	violet	M2	0.883215	1.0236e-24	0.152435	-0.152435	0.256358	-0.0742216	0.0742216	0.201142	0.201142	0.0297304	0.535505	0.535505
RIMS2	brown	M5	0.71237	2.26232e-12	0.0371934	-0.0371934	0.136152	-0.0772085	0.0772085	0.756424	0.756424	0.254124	0.519165	0.519165
LMO7	pink	M4	0.762699	6.9659e-15	0.275366	-0.275366	-0.217519	-0.0609129	0.0609129	0.0192258	0.0192258	0.0664387	0.61125	0.61125
ZC3H13	brown	M5	0.827267	3.37801e-19	0.0516723	-0.0516723	-0.220311	-0.00929882	0.00929882	0.666419	0.666419	0.0629415	0.938207	0.938207
PCP4	pink	M4	0.306609	0.00880469	0.10865	-0.10865	-0.292605	-0.133985	0.133985	0.363623	0.363623	0.0126229	0.261833	0.261833
PANK3	darkred	M3	0.772783	1.83728e-15	0.223511	-0.223511	-0.416389	-0.0062325	0.0062325	0.0591177	0.0591177	0.000274717	0.958561	0.958561
UBE3A	darkred	M3	0.583135	7.65614e-08	0.202298	-0.202298	-0.217033	0.0652408	-0.0652408	0.088347	0.088347	0.0670631	0.586112	0.586112
LTBP4	darkred	M3	0.671979	1.0306e-10	0.333841	-0.333841	-0.40947	-0.0370456	0.0370456	0.00415861	0.00415861	0.00035478	0.757362	0.757362
NCEH1	brown	M5	0.744197	6.823e-14	0.180956	-0.180956	0.0391445	0.00969943	-0.00969943	0.128214	0.128214	0.744073	0.93555	0.93555
MAL2	brown	M5	0.733624	2.30729e-13	0.0932419	-0.0932419	0.0616625	-0.0645027	0.0645027	0.435958	0.435958	0.606863	0.590366	0.590366
SNX10	brown	M5	0.824495	5.61071e-19	-0.00186967	0.00186967	0.0692206	-0.0731785	0.0731785	0.987564	0.987564	0.563419	0.541271	0.541271
ENPP2	red	M8	0.902527	2.56182e-27	-0.196197	0.196197	0.282474	-0.0250404	0.0250404	0.0985866	0.0985866	0.0162123	0.834613	0.834613
LLGL1	red	M8	0.762031	7.59149e-15	-0.132185	0.132185	0.0546839	0.00808528	-0.00808528	0.268353	0.268353	0.648225	0.946258	0.946258
SATB2	darkred	M3	0.816989	2.12173e-18	0.443144	-0.443144	-0.256042	-0.013599	0.013599	9.68667e-05	9.68667e-05	0.0299393	0.909732	0.909732
IPCEF1	brown	M5	0.695373	1.21782e-11	0.0916016	-0.0916016	0.203291	-0.0640723	0.0640723	0.444109	0.444109	0.0867634	0.592853	0.592853
SLAIN1	red	M8	0.838982	3.56779e-20	-0.140283	0.140283	0.0584294	-0.0989337	0.0989337	0.239862	0.239862	0.625883	0.40834	0.40834
SOX8	red	M8	0.739626	1.16365e-13	-0.106876	0.106876	-0.0363927	-0.140045	0.140045	0.371553	0.371553	0.76151	0.240669	0.240669
AHCYL2	lightsteelblue1	M6	0.19397	0.102547	0.0237613	-0.0237613	-0.111351	0.15042	-0.15042	0.842951	0.842951	0.351746	0.207233	0.207233
PCDH7	brown	M5	0.747615	4.54322e-14	0.236748	-0.236748	-0.0890919	-0.0125816	0.0125816	0.0452547	0.0452547	0.456743	0.91646	0.91646
GNAI1	brown	M5	0.737081	1.55911e-13	0.118889	-0.118889	-0.148014	-0.0425978	0.0425978	0.319891	0.319891	0.214678	0.722373	0.722373
RPS6KL1	pink	M4	0.785188	3.23703e-16	0.310272	-0.310272	-0.242858	-0.0733773	0.0733773	0.00799044	0.00799044	0.0398273	0.540169	0.540169
RNF165	pink	M4	0.889757	1.52584e-25	0.482639	-0.482639	-0.432844	-0.109237	0.109237	1.75877e-05	1.75877e-05	0.000146193	0.36102	0.36102
HSPA2	red	M8	0.909468	2.17656e-28	-0.222146	0.222146	0.282771	-0.106979	0.106979	0.0607255	0.0607255	0.0160958	0.371092	0.371092
BRPF3	darkred	M3	0.826636	3.79468e-19	0.480045	-0.480045	-0.393844	-0.0480192	0.0480192	1.98025e-05	1.98025e-05	0.000619681	0.688747	0.688747
RASL10B	pink	M4	0.587372	5.84047e-08	0.176809	-0.176809	-0.147111	-0.0991985	0.0991985	0.137346	0.137346	0.217518	0.40708	0.40708
UQCRFS1	darkmagenta	M1	0.765082	5.11431e-15	0.283341	-0.283341	0.0185431	-0.0116981	0.0116981	0.015874	0.015874	0.877134	0.922307	0.922307
QTRT1	lightsteelblue1	M6	0.741159	9.74077e-14	-0.116646	0.116646	0.0760186	-0.00605639	0.00605639	0.32917	0.32917	0.525644	0.959731	0.959731
S100A6	tan	M15	0.674633	8.16734e-11	-0.177287	0.177287	0.46329	0.0162352	-0.0162352	0.136268	0.136268	4.16489e-05	0.892329	0.892329
ANXA5	tan	M15	0.863828	1.57261e-22	-0.260523	0.260523	0.0458016	-0.0189985	0.0189985	0.0270885	0.0270885	0.702433	0.874141	0.874141
TMEM25	pink	M4	0.721372	8.82591e-13	0.17744	-0.17744	0.247366	-0.0227025	0.0227025	0.135926	0.135926	0.0361791	0.849866	0.849866
ITGA7	lightcyan	M10	0.747772	4.45809e-14	-0.148214	0.148214	-0.0656578	0.0553224	-0.0553224	0.214052	0.214052	0.583715	0.644394	0.644394
SPNS2	violet	M2	0.516438	3.42172e-06	0.0171702	-0.0171702	0.157776	-0.0225557	0.0225557	0.886168	0.886168	0.185619	0.850825	0.850825
POMT1	lightsteelblue1	M6	0.690661	1.90267e-11	0.165451	-0.165451	-0.285752	-0.0586392	0.0586392	0.164856	0.164856	0.0149654	0.624641	0.624641
NRIP3	pink	M4	0.774505	1.4533e-15	0.305695	-0.305695	-0.171498	-0.0559273	0.0559273	0.00901865	0.00901865	0.149744	0.640773	0.640773
MAPKBP1	darkred	M3	0.813281	4.0037e-18	0.307768	-0.307768	-0.337511	0.0151821	-0.0151821	0.00853958	0.00853958	0.00373937	0.899275	0.899275
SLC27A4	darkmagenta	M1	0.912695	6.46075e-29	0.277356	-0.277356	0.0034163	0.0296278	-0.0296278	0.0183374	0.0183374	0.977278	0.804866	0.804866
GALNT11	brown	M5	0.721178	9.01066e-13	0.358832	-0.358832	-0.0684677	-0.0628126	0.0628126	0.00196624	0.00196624	0.56768	0.600158	0.600158
CAMK2N2	pink	M4	0.592237	4.2595e-08	0.290714	-0.290714	-0.298841	-0.0479894	0.0479894	0.0132352	0.0132352	0.0107746	0.68893	0.68893
KMT2E	brown	M5	0.750475	3.21649e-14	0.0515017	-0.0515017	-0.286809	0.0175193	-0.0175193	0.667455	0.667455	0.0145814	0.883869	0.883869
SREBF1	red	M8	0.713662	1.98098e-12	-0.214503	0.214503	0.288626	0.117988	-0.117988	0.0703902	0.0703902	0.0139408	0.323599	0.323599
DZIP3	brown	M5	0.926942	1.6166e-31	0.0496603	-0.0496603	-0.0311067	0.00468626	-0.00468626	0.678682	0.678682	0.795333	0.968836	0.968836
TTC19	brown	M5	0.879585	2.8045e-24	0.24298	-0.24298	0.0277532	-0.0569105	0.0569105	0.0397243	0.0397243	0.816991	0.634905	0.634905
CACNB4	brown	M5	0.88362	9.12891e-25	0.0692411	-0.0692411	-0.0409408	-0.109333	0.109333	0.563303	0.563303	0.732759	0.360596	0.360596
COPE	grey60	M14	0.723561	6.98113e-13	-0.11702	0.11702	0.214235	-0.00510566	0.00510566	0.327612	0.327612	0.0707507	0.966048	0.966048
ADIPOR2	red	M8	0.866519	8.20168e-23	-0.216801	0.216801	0.151514	-0.0487647	0.0487647	0.0673633	0.0673633	0.20391	0.684168	0.684168
DMPK	lightsteelblue1	M6	0.773434	1.68187e-15	-0.137323	0.137323	-0.185965	-0.0433606	0.0433606	0.250024	0.250024	0.117812	0.717608	0.717608
JUNB	tan	M15	0.447912	7.97043e-05	0.0843364	-0.0843364	-0.020568	-0.00795877	0.00795877	0.481215	0.481215	0.863839	0.947098	0.947098
PDK3	brown	M5	0.75967	1.02623e-14	0.0773617	-0.0773617	0.150051	-0.108176	0.108176	0.518333	0.518333	0.208363	0.365734	0.365734
CLDN11	red	M8	0.903531	1.81408e-27	-0.181883	0.181883	0.264325	-0.0660866	0.0660866	0.126239	0.126239	0.0248527	0.581255	0.581255
PNN	lightsteelblue1	M6	0.940266	1.76458e-34	-0.145884	0.145884	-0.159004	0.00378592	-0.00378592	0.221422	0.221422	0.182175	0.974821	0.974821
MXI1	red	M8	0.672527	9.82432e-11	-0.353147	0.353147	0.27509	-0.0494329	0.0494329	0.00234394	0.00234394	0.0193522	0.680073	0.680073
MSMO1	darkred	M3	0.500368	7.61582e-06	0.233245	-0.233245	-0.242969	-0.0416194	0.0416194	0.0486327	0.0486327	0.0397342	0.728499	0.728499
KCTD12	plum1	M13	0.774515	1.45143e-15	0.0759452	-0.0759452	-0.319204	0.100673	-0.100673	0.526045	0.526045	0.00627551	0.400108	0.400108
RABEP1	brown	M5	0.835009	7.79846e-20	0.112062	-0.112062	-0.243022	0.012533	-0.012533	0.348661	0.348661	0.0396891	0.916782	0.916782
CHRNB2	pink	M4	0.943669	2.40056e-35	0.453744	-0.453744	-0.164651	-0.0122057	0.0122057	6.25412e-05	6.25412e-05	0.166937	0.918947	0.918947
IGFBP7	tan	M15	0.796254	6.228e-17	-0.156221	0.156221	0.00525588	0.00615158	-0.00615158	0.190047	0.190047	0.96505	0.959099	0.959099
ZNF512B	darkred	M3	0.841524	2.1394e-20	0.415928	-0.415928	-0.355812	-0.00998361	0.00998361	0.00027949	0.00027949	0.00215947	0.933666	0.933666
NGRN	pink	M4	0.705609	4.48275e-12	0.365311	-0.365311	-0.0348823	-0.155563	0.155563	0.00160314	0.00160314	0.771132	0.191944	0.191944
SYT12	violet	M2	0.914761	2.89585e-29	0.0588751	-0.0588751	0.32957	-0.0519467	0.0519467	0.623246	0.623246	0.00469868	0.664753	0.664753
HOMER1	pink	M4	0.818508	1.62894e-18	0.261208	-0.261208	-0.246746	-0.0513692	0.0513692	0.0266738	0.0266738	0.0366635	0.66826	0.66826
DDIT4	tan	M15	0.73483	2.01373e-13	-0.159959	0.159959	0.101995	0.0201137	-0.0201137	0.17953	0.17953	0.393918	0.866819	0.866819
LUZP1	brown	M5	0.606321	1.65741e-08	0.180112	-0.180112	0.210078	-0.017113	0.017113	0.130035	0.130035	0.0765287	0.886545	0.886545
DIO2	lightcyan	M10	0.449602	7.43275e-05	-0.0396621	0.0396621	-0.28873	0.0821814	-0.0821814	0.740807	0.740807	0.0139048	0.49253	0.49253
CAPRIN2	brown	M5	0.88132	1.73961e-24	0.0305758	-0.0305758	-0.0648754	-0.0244195	0.0244195	0.798752	0.798752	0.588216	0.838658	0.838658
HBB	tan	M15	0.45824	5.17197e-05	-0.152185	0.152185	0.31822	-0.123934	0.123934	0.201891	0.201891	0.00644706	0.299636	0.299636
CSRNP2	darkred	M3	0.908635	2.95633e-28	0.444611	-0.444611	-0.401413	-0.080306	0.080306	9.12528e-05	9.12528e-05	0.000474601	0.50249	0.50249
TIAM1	pink	M4	0.741675	9.17299e-14	0.30784	-0.30784	-0.240899	-0.0849495	0.0849495	0.00852316	0.00852316	0.0415053	0.478021	0.478021
PCYOX1	darkred	M3	0.805456	1.4614e-17	0.34136	-0.34136	-0.17787	-0.00130517	0.00130517	0.00334044	0.00334044	0.134964	0.991318	0.991318
AREL1	darkred	M3	0.87285	1.6739e-23	0.499873	-0.499873	-0.429113	-0.0683142	0.0683142	7.80076e-06	7.80076e-06	0.000169155	0.568551	0.568551
CYB561	pink	M4	0.783548	4.09929e-16	0.349618	-0.349618	-0.0590744	0.0417908	-0.0417908	0.00260991	0.00260991	0.622069	0.727425	0.727425
CAMK1G	pink	M4	0.792707	1.06787e-16	0.247174	-0.247174	0.282343	-0.0434217	0.0434217	0.0363283	0.0363283	0.016264	0.717227	0.717227
ECE1	tan	M15	0.844201	1.23617e-20	-0.0877748	0.0877748	-0.00422699	0.0197169	-0.0197169	0.463451	0.463451	0.971889	0.869423	0.869423
CPSF6	darkred	M3	0.743331	7.55536e-14	0.191068	-0.191068	-0.273685	0.00249922	-0.00249922	0.107892	0.107892	0.0200047	0.983377	0.983377
C2CD4C	pink	M4	0.691987	1.6796e-11	0.360008	-0.360008	-0.114541	-0.0379897	0.0379897	0.0018953	0.0018953	0.338033	0.751376	0.751376
SLC29A4	pink	M4	0.573638	1.38537e-07	0.335331	-0.335331	-0.480191	-0.0529198	0.0529198	0.00398363	0.00398363	1.96712e-05	0.658858	0.658858
MSI2	lightcyan	M10	0.840327	2.72499e-20	-0.320863	0.320863	0.0605604	0.0397569	-0.0397569	0.00599553	0.00599553	0.613318	0.74021	0.74021
CLIC4	tan	M15	0.804826	1.61767e-17	-0.224625	0.224625	0.0638284	-0.0426467	0.0426467	0.0578325	0.0578325	0.594264	0.722067	0.722067
SPCS3	brown	M5	0.856195	9.2694e-22	-0.0219513	0.0219513	-0.0667841	-0.0396132	0.0396132	0.854778	0.854778	0.577263	0.741116	0.741116
RNF145	darkred	M3	0.798734	4.24479e-17	0.350232	-0.350232	-0.297444	-0.0524361	0.0524361	0.00256175	0.00256175	0.0111668	0.661786	0.661786
SEL1L	brown	M5	0.794824	7.75013e-17	0.0973051	-0.0973051	-0.108998	0.0065998	-0.0065998	0.416136	0.416136	0.362078	0.956121	0.956121
USP32	brown	M5	0.861753	2.57419e-22	0.203146	-0.203146	-0.157961	-0.0532452	0.0532452	0.0869935	0.0869935	0.185098	0.656892	0.656892
SSTR1	darkred	M3	0.812564	4.51915e-18	0.498444	-0.498444	-0.506589	-0.0266661	0.0266661	8.35895e-06	8.35895e-06	5.61429e-06	0.824042	0.824042
BTBD10	brown	M5	0.876708	6.09173e-24	0.263293	-0.263293	-0.111689	-0.0781048	0.0781048	0.0254432	0.0254432	0.350275	0.514311	0.514311
ZDHHC17	brown	M5	0.927604	1.18887e-31	0.00167782	-0.00167782	-0.0854276	-0.0314058	0.0314058	0.98884	0.98884	0.475538	0.793408	0.793408
ZMYM2	lightsteelblue1	M6	0.813054	4.16018e-18	0.0119053	-0.0119053	-0.263982	0.0220305	-0.0220305	0.920935	0.920935	0.0250476	0.85426	0.85426
NUDT4	brown	M5	0.789686	1.67655e-16	0.261107	-0.261107	-0.293116	-0.110874	0.110874	0.0267341	0.0267341	0.0124618	0.353824	0.353824
MAP1S	darkmagenta	M1	0.743021	7.83569e-14	0.115677	-0.115677	0.246459	-0.0218728	0.0218728	0.333232	0.333232	0.0368899	0.855292	0.855292
RIMKLA	pink	M4	0.937774	7.07393e-34	0.42608	-0.42608	-0.209784	-0.0926377	0.0926377	0.000190216	0.000190216	0.07695	0.438951	0.438951
CREBZF	lightsteelblue1	M6	0.93028	3.33024e-32	0.00959327	-0.00959327	-0.201638	-0.0673469	0.0673469	0.936254	0.936254	0.089412	0.574051	0.574051
STAT1	lightsteelblue1	M6	0.449861	7.35346e-05	-0.0259863	0.0259863	-0.13114	-0.0969582	0.0969582	0.828459	0.828459	0.272191	0.417808	0.417808
STOM	tan	M15	0.764265	5.68848e-15	-0.313721	0.313721	0.269433	0.0757903	-0.0757903	0.00728485	0.00728485	0.0220967	0.526892	0.526892
RGS11	lightsteelblue1	M6	0.696087	1.13738e-11	-0.228463	0.228463	0.0880661	-0.0422515	0.0422515	0.0535749	0.0535749	0.461963	0.724539	0.724539
ANKRD46	pink	M4	0.683521	3.68274e-11	0.296798	-0.296798	-0.161982	-0.0752618	0.0752618	0.0113522	0.0113522	0.174019	0.529786	0.529786
NEURL1B	darkred	M3	0.68522	3.15255e-11	0.369393	-0.369393	-0.628433	-0.07822	0.07822	0.0014066	0.0014066	3.42004e-09	0.513689	0.513689
BEX5	pink	M4	0.765699	4.71837e-15	0.387283	-0.387283	0.0136069	-0.0378531	0.0378531	0.000776966	0.000776966	0.90968	0.752241	0.752241
EFCAB14	tan	M15	0.617742	7.44815e-09	-0.326724	0.326724	0.148399	0.0439041	-0.0439041	0.00509225	0.00509225	0.213473	0.714219	0.714219
KCNV1	pink	M4	0.876879	5.82178e-24	0.37085	-0.37085	-0.235574	-0.0422734	0.0422734	0.00134188	0.00134188	0.0463641	0.724402	0.724402
TNRC6A	lightsteelblue1	M6	0.900848	4.52338e-27	-0.048168	0.048168	-0.0786125	-0.0291844	0.0291844	0.687832	0.687832	0.511572	0.80773	0.80773
RAI1	darkred	M3	0.755222	1.79476e-14	0.43099	-0.43099	-0.21761	-0.119563	0.119563	0.00015722	0.00015722	0.0663227	0.317133	0.317133
SLC35F1	darkred	M3	0.72998	3.46473e-13	0.333775	-0.333775	-0.385052	-0.155401	0.155401	0.00416659	0.00416659	0.000838198	0.192413	0.192413
SLC25A36	brown	M5	0.894285	3.80448e-26	-0.0328837	0.0328837	-0.0588572	-0.01571	0.01571	0.783917	0.783917	0.623352	0.895792	0.895792
HERPUD1	tan	M15	0.594853	3.58673e-08	0.0715461	-0.0715461	0.0107476	-0.050979	0.050979	0.550354	0.550354	0.928603	0.670635	0.670635
HIGD1A	darkred	M3	-0.53002	1.68433e-06	-0.364829	0.364829	0.520603	-0.027222	0.027222	0.00162788	0.00162788	2.76225e-06	0.820435	0.820435
OGFRL1	brown	M5	0.638768	1.5659e-09	-0.226245	0.226245	0.0178211	0.0234439	-0.0234439	0.0560031	0.0560031	0.881883	0.845022	0.845022
RNF144A	brown	M5	0.611305	1.17357e-08	0.119624	-0.119624	-0.232196	-0.109528	0.109528	0.316886	0.316886	0.0496833	0.359735	0.359735
TBC1D16	darkred	M3	0.361489	0.00180925	0.191905	-0.191905	-0.337569	0.0403136	-0.0403136	0.106328	0.106328	0.00373305	0.736703	0.736703
CHRNA4	pink	M4	0.835156	7.57963e-20	0.376609	-0.376609	-0.448181	-0.0952425	0.0952425	0.00111156	0.00111156	7.88266e-05	0.426133	0.426133
OMG	brown	M5	0.659008	3.10573e-10	-0.0191007	0.0191007	0.154406	0.025697	-0.025697	0.873469	0.873469	0.195309	0.83034	0.83034
SLCO2B1	tan	M15	0.653542	4.86539e-10	0.0788468	-0.0788468	-0.164165	0.0105767	-0.0105767	0.51031	0.51031	0.168209	0.929735	0.929735
HPRT1	brown	M5	0.711065	2.58562e-12	0.0930128	-0.0930128	0.247669	-0.0355896	0.0355896	0.437092	0.437092	0.0359436	0.766622	0.766622
PCM1	lightsteelblue1	M6	0.760011	9.82758e-15	-0.0683318	0.0683318	-0.198537	0.0261579	-0.0261579	0.568451	0.568451	0.0945547	0.827344	0.827344
TRPM2	pink	M4	0.750954	3.03434e-14	0.220311	-0.220311	-0.036113	-0.0473655	0.0473655	0.0629416	0.0629416	0.763289	0.692771	0.692771
RORB	pink	M4	0.445998	8.62257e-05	0.0963243	-0.0963243	0.00091797	-0.0720777	0.0720777	0.420872	0.420872	0.993894	0.547388	0.547388
LAS1L	lightsteelblue1	M6	0.865757	9.87642e-23	-0.086549	0.086549	0.0505893	-0.0659891	0.0659891	0.469742	0.469742	0.673009	0.581814	0.581814
TMEM268	pink	M4	0.798214	4.60223e-17	0.352663	-0.352663	0.136651	0.00997228	-0.00997228	0.00237893	0.00237893	0.252373	0.933741	0.933741
NAV3	darkred	M3	0.869992	3.46581e-23	0.336337	-0.336337	-0.424747	-0.0608114	0.0608114	0.00386928	0.00386928	0.000200211	0.611845	0.611845
USP14	brown	M5	0.880924	1.94106e-24	0.261256	-0.261256	-0.147502	-0.0234488	0.0234488	0.0266444	0.0266444	0.216285	0.84499	0.84499
MDN1	darkred	M3	0.624572	4.54533e-09	0.118782	-0.118782	-0.148144	0.0423289	-0.0423289	0.320327	0.320327	0.214271	0.724055	0.724055
TNIK	darkred	M3	0.52347	2.37981e-06	0.116481	-0.116481	-0.298442	0.0593913	-0.0593913	0.329857	0.329857	0.0108854	0.620198	0.620198
SACS	brown	M5	0.900152	5.7094e-27	0.134707	-0.134707	-0.216293	0.0116486	-0.0116486	0.259245	0.259245	0.0680228	0.922635	0.922635
ACTR3B	pink	M4	0.910089	1.72942e-28	0.438246	-0.438246	-0.374205	-0.0498474	0.0498474	0.000118005	0.000118005	0.00120295	0.677538	0.677538
KAZN	pink	M4	0.731732	2.85195e-13	0.355224	-0.355224	-0.188023	-0.0934035	0.0934035	0.002199	0.002199	0.113729	0.43516	0.43516
SERPINF1	pink	M4	0.59889	2.74253e-08	0.170058	-0.170058	0.113483	0.0377081	-0.0377081	0.153246	0.153246	0.342544	0.75316	0.75316
TPCN1	red	M8	0.538443	1.06837e-06	-0.265693	0.265693	0.259223	0.0922483	-0.0922483	0.0240871	0.0240871	0.0278911	0.440886	0.440886
GPR158	brown	M5	0.73231	2.67347e-13	0.176262	-0.176262	-0.0948411	-0.080247	0.080247	0.138585	0.138585	0.428094	0.502805	0.502805
SLC25A18	lightcyan	M10	0.803648	1.95464e-17	-0.191476	0.191476	0.18686	0.0489514	-0.0489514	0.107128	0.107128	0.116022	0.683023	0.683023
DENND3	lightsteelblue1	M6	0.548465	6.11472e-07	0.0212585	-0.0212585	0.122426	-0.0994058	0.0994058	0.859314	0.859314	0.305602	0.406095	0.406095
MYO15B	lightsteelblue1	M6	0.854879	1.24538e-21	-0.203544	0.203544	-0.061191	-0.0150567	0.0150567	0.086363	0.086363	0.609621	0.900103	0.900103
GAA	lightsteelblue1	M6	0.647161	8.12391e-10	-0.0218714	0.0218714	0.0520771	0.00309279	-0.00309279	0.855301	0.855301	0.663961	0.97943	0.97943
FABP7	darkred	M3	0.392239	0.000655218	0.223049	-0.223049	-0.264912	0.0211978	-0.0211978	0.0596581	0.0596581	0.0245216	0.859712	0.859712
F3	lightcyan	M10	0.808862	8.37813e-18	-0.0307283	0.0307283	-0.106308	0.0936536	-0.0936536	0.797769	0.797769	0.374116	0.433926	0.433926
DDX39B	lightsteelblue1	M6	0.870154	3.32672e-23	0.0369422	-0.0369422	-0.331241	-0.0180983	0.0180983	0.758018	0.758018	0.00448039	0.880059	0.880059
GPATCH8	darkred	M3	0.65878	3.16507e-10	0.142916	-0.142916	-0.168384	-0.0460294	0.0460294	0.231065	0.231065	0.157392	0.701023	0.701023
DMXL2	brown	M5	0.90634	6.77191e-28	0.247157	-0.247157	-0.206599	-0.0304672	0.0304672	0.0363412	0.0363412	0.0816474	0.799451	0.799451
ORAI2	pink	M4	0.730856	3.14391e-13	0.415997	-0.415997	-0.277756	-0.0743303	0.0743303	0.00027877	0.00027877	0.0181629	0.534906	0.534906
SLC25A39	tan	M15	0.711886	2.37754e-12	-0.337361	0.337361	0.133546	0.0865095	-0.0865095	0.00375576	0.00375576	0.263413	0.469946	0.469946
TRAK2	brown	M5	0.641183	1.29917e-09	-0.0868288	0.0868288	-0.116262	-0.0748169	0.0748169	0.468302	0.468302	0.330773	0.532228	0.532228
FADS1	plum1	M13	0.540085	9.76202e-07	0.166391	-0.166391	-0.0551847	0.031395	-0.031395	0.162436	0.162436	0.64522	0.793477	0.793477
NAPG	brown	M5	0.91879	5.69864e-30	0.100769	-0.100769	0.0543095	-0.0276674	0.0276674	0.399658	0.399658	0.650476	0.817547	0.817547
KCTD16	pink	M4	0.848946	4.55658e-21	0.255891	-0.255891	-0.221839	-0.0136127	0.0136127	0.0300399	0.0300399	0.0610923	0.909641	0.909641
SBNO1	brown	M5	0.92045	2.84632e-30	0.192068	-0.192068	-0.158776	-0.0404385	0.0404385	0.106026	0.106026	0.182812	0.735917	0.735917
RABGAP1L	brown	M5	0.909311	2.30681e-28	0.113875	-0.113875	-0.196496	-0.0338541	0.0338541	0.340867	0.340867	0.0980642	0.777702	0.777702
VAT1	grey60	M14	0.757579	1.33662e-14	0.10717	-0.10717	-0.099003	0.0930739	-0.0930739	0.370235	0.370235	0.408009	0.436789	0.436789
METTL26	saddlebrown	M9	0.871705	2.24499e-23	-0.080101	0.080101	0.331327	-0.0417442	0.0417442	0.503585	0.503585	0.00446946	0.727717	0.727717
AIFM3	darkred	M3	-0.565577	2.25883e-07	-0.256829	0.256829	0.382411	0.0892934	-0.0892934	0.0294208	0.0294208	0.000916291	0.455721	0.455721
PITPNB	brown	M5	0.861301	2.8623e-22	0.0724965	-0.0724965	-0.0496708	-0.112104	0.112104	0.545057	0.545057	0.678618	0.348478	0.348478
TMBIM1	tan	M15	0.757668	1.32176e-14	-0.303687	0.303687	0.221813	0.0636482	-0.0636482	0.00950517	0.00950517	0.0611227	0.595308	0.595308
COL4A2	plum1	M13	0.774853	1.38568e-15	0.126085	-0.126085	-0.271332	-0.00283702	0.00283702	0.291259	0.291259	0.0211403	0.98113	0.98113
ACTL6B	pink	M4	0.86187	2.50397e-22	0.399136	-0.399136	-0.0803064	-0.00960827	0.00960827	0.000514591	0.000514591	0.502488	0.936155	0.936155
MAN2B2	pink	M4	0.716995	1.40114e-12	0.399082	-0.399082	-0.178357	0.019523	-0.019523	0.000515575	0.000515575	0.133881	0.870696	0.870696
CCND3	saddlebrown	M9	0.633855	2.27823e-09	-0.206146	0.206146	0.553273	0.0391375	-0.0391375	0.0823334	0.0823334	4.64821e-07	0.744118	0.744118
TRAF3	pink	M4	0.711051	2.58933e-12	0.291494	-0.291494	-0.227262	-0.225685	0.225685	0.0129796	0.0129796	0.0548783	0.0566304	0.0566304
WLS	lightcyan	M10	0.644111	1.03357e-09	0.062274	-0.062274	-0.185124	0.0179251	-0.0179251	0.603294	0.603294	0.119512	0.881199	0.881199
SIPA1L2	darkred	M3	0.619473	6.57909e-09	0.234779	-0.234779	-0.374833	-0.144138	0.144138	0.0471288	0.0471288	0.00117845	0.22706	0.22706
KIAA1522	pink	M4	0.527975	1.87777e-06	0.275103	-0.275103	-0.0701947	0.0649132	-0.0649132	0.0193462	0.0193462	0.557928	0.587998	0.587998
SMPD3	darkred	M3	0.84395	1.30195e-20	0.48412	-0.48412	-0.509413	-0.0468943	0.0468943	1.6429e-05	1.6429e-05	4.87871e-06	0.695677	0.695677
MKNK2	tan	M15	0.587496	5.79377e-08	-0.245713	0.245713	0.0252014	0.0585998	-0.0585998	0.0374832	0.0374832	0.833565	0.624874	0.624874
MAPK8	darkred	M3	0.885168	5.86918e-25	0.329993	-0.329993	-0.409897	-0.0992678	0.0992678	0.00464259	0.00464259	0.000349286	0.406751	0.406751
CD9	red	M8	0.749692	3.53708e-14	-0.0890467	0.0890467	0.0134395	-0.0428927	0.0428927	0.456972	0.456972	0.910786	0.720529	0.720529
KCNC2	brown	M5	0.706646	4.04118e-12	0.221506	-0.221506	-0.00173611	-0.0792345	0.0792345	0.0614912	0.0614912	0.988452	0.508227	0.508227
DZIP1	brown	M5	0.555146	4.1725e-07	0.0338861	-0.0338861	-0.0685046	-0.0809147	0.0809147	0.777497	0.777497	0.567471	0.499246	0.499246
GALNT16	pink	M4	0.585633	6.52975e-08	0.262073	-0.262073	0.112478	-0.00781903	0.00781903	0.0261575	0.0261575	0.346862	0.948026	0.948026
PTER	brown	M5	0.655144	4.26947e-10	0.147203	-0.147203	0.174488	0.00356615	-0.00356615	0.217229	0.217229	0.142664	0.976282	0.976282
ZFP36	tan	M15	0.768752	3.15523e-15	-0.0623218	0.0623218	-0.0475797	0.0375793	-0.0375793	0.603016	0.603016	0.691451	0.753976	0.753976
NEUROD2	pink	M4	0.711408	2.49666e-12	0.408871	-0.408871	-0.0864032	-0.117535	0.117535	0.000362628	0.000362628	0.470494	0.325473	0.325473
SOX9	lightcyan	M10	0.88098	1.91132e-24	-0.137567	0.137567	-0.106845	0.0955028	-0.0955028	0.249175	0.249175	0.371696	0.424863	0.424863
NDUFB2	saddlebrown	M9	0.691115	1.82327e-11	-0.0622262	0.0622262	0.210536	-0.0391483	0.0391483	0.603573	0.603573	0.0758737	0.744049	0.744049
TUG1	lightsteelblue1	M6	0.900324	5.3912e-27	-0.0751876	0.0751876	-0.300617	0.00784274	-0.00784274	0.530193	0.530193	0.0102931	0.947868	0.947868
UBL4A	darkmagenta	M1	0.858907	4.99475e-22	0.331053	-0.331053	0.21858	-0.0191865	0.0191865	0.00450455	0.00450455	0.0650919	0.872906	0.872906
STAB1	tan	M15	0.853176	1.8177e-21	-0.0629526	0.0629526	-0.22356	0.030753	-0.030753	0.599344	0.599344	0.0590612	0.79761	0.79761
FGFR1	tan	M15	0.711937	2.36498e-12	-0.0107389	0.0107389	0.0452003	0.0255459	-0.0255459	0.928661	0.928661	0.706161	0.831323	0.831323
SLITRK5	pink	M4	0.932086	1.37104e-32	0.451431	-0.451431	-0.215496	-0.0125599	0.0125599	6.88895e-05	6.88895e-05	0.0690697	0.916603	0.916603
DPF1	pink	M4	0.859809	4.05432e-22	0.441298	-0.441298	-0.197564	-0.0213625	0.0213625	0.000104387	0.000104387	0.0962156	0.858633	0.858633
TLCD3B	pink	M4	0.750425	3.23616e-14	0.435171	-0.435171	-0.3782	-0.0636041	0.0636041	0.000133366	0.000133366	0.00105459	0.595563	0.595563
TUSC3	darkred	M3	0.839134	3.46111e-20	0.332511	-0.332511	-0.35575	-0.0544643	0.0544643	0.00432064	0.00432064	0.00216362	0.649545	0.649545
CDH8	pink	M4	0.882607	1.21447e-24	0.361923	-0.361923	-0.299947	-0.0184169	0.0184169	0.00178466	0.00178466	0.0104724	0.877964	0.877964
SLC4A4	lightcyan	M10	0.841354	2.2141e-20	-0.0971613	0.0971613	-0.123027	0.111839	-0.111839	0.416828	0.416828	0.303212	0.349628	0.349628
TMEM181	brown	M5	0.856722	8.22696e-22	0.179878	-0.179878	-0.243535	-0.0221721	0.0221721	0.130543	0.130543	0.0392608	0.853334	0.853334
KCNK1	brown	M5	0.541712	8.92347e-07	0.106197	-0.106197	0.143403	-0.106266	0.106266	0.374617	0.374617	0.229463	0.374306	0.374306
TAOK3	brown	M5	0.814145	3.4575e-18	0.00227736	-0.00227736	-0.199808	-0.0663871	0.0663871	0.984852	0.984852	0.0924197	0.579534	0.579534
TAGLN2	tan	M15	0.827446	3.26809e-19	-0.0698874	0.0698874	-0.186476	-0.00229578	0.00229578	0.559658	0.559658	0.116788	0.98473	0.98473
INPPL1	lightcyan	M10	0.68856	2.31543e-11	-0.181378	0.181378	-0.116056	0.0211599	-0.0211599	0.127313	0.127313	0.331638	0.85996	0.85996
SRSF6	lightsteelblue1	M6	0.911131	1.17068e-28	-0.135708	0.135708	-0.142872	-0.0428045	0.0428045	0.255691	0.255691	0.23121	0.721081	0.721081
OPALIN	red	M8	0.771973	2.04987e-15	-0.264725	0.264725	0.505379	-0.0854068	0.0854068	0.0246269	0.0246269	5.95998e-06	0.475646	0.475646
TBKBP1	lightsteelblue1	M6	0.409626	0.000352765	0.0961956	-0.0961956	0.04915	-0.0177797	0.0177797	0.421497	0.421497	0.681806	0.882156	0.882156
MCAM	darkturquoise	M11	0.74676	5.03237e-14	0.0728497	-0.0728497	0.0833228	0.0128598	-0.0128598	0.543094	0.543094	0.48652	0.91462	0.91462
MYORG	lightcyan	M10	0.81054	6.34396e-18	-0.0523091	0.0523091	-0.0804777	0.1509	-0.1509	0.662555	0.662555	0.501574	0.205772	0.205772
DEPP1	tan	M15	0.81893	1.51306e-18	-0.193346	0.193346	0.098069	-0.0138902	0.0138902	0.103677	0.103677	0.412469	0.907807	0.907807
DIP2B	red	M8	0.642529	1.16988e-09	0.0235624	-0.0235624	-0.134263	-0.0647076	0.0647076	0.844249	0.844249	0.260834	0.589184	0.589184
C1orf198	red	M8	0.673265	9.21032e-11	-0.265403	0.265403	0.180553	0.0408078	-0.0408078	0.0242477	0.0242477	0.129081	0.733595	0.733595
CDK5	pink	M4	0.861478	2.74581e-22	0.360284	-0.360284	-0.0651885	0.035028	-0.035028	0.00187899	0.00187899	0.586413	0.770202	0.770202
QSOX1	saddlebrown	M9	0.567	2.07403e-07	0.173708	-0.173708	-0.0217602	0.0232988	-0.0232988	0.144486	0.144486	0.856029	0.84597	0.84597
VEGFB	brown	M5	-0.679706	5.20139e-11	-0.203714	0.203714	0.243168	0.0898215	-0.0898215	0.0860957	0.0860957	0.0395673	0.45305	0.45305
KCND3	brown	M5	0.713269	2.06279e-12	0.161355	-0.161355	0.1936	-0.0873744	0.0873744	0.175713	0.175713	0.103216	0.465501	0.465501
FGFR2	red	M8	0.726936	4.84208e-13	-0.183125	0.183125	0.163545	0.0931044	-0.0931044	0.123628	0.123628	0.169845	0.436639	0.436639
VEGFA	tan	M15	0.50998	4.74233e-06	-0.0112774	0.0112774	-0.345524	-0.0789681	0.0789681	0.925093	0.925093	0.00295201	0.509658	0.509658
FAM171A2	pink	M4	0.766537	4.22777e-15	0.455575	-0.455575	-0.31582	-0.0453969	0.0453969	5.79036e-05	5.79036e-05	0.00688274	0.704941	0.704941
SRRM1	lightsteelblue1	M6	0.863793	1.58582e-22	-0.018297	0.018297	-0.202537	0.0569821	-0.0569821	0.878752	0.878752	0.0879631	0.634478	0.634478
DPP10	pink	M4	0.862829	1.99568e-22	0.268945	-0.268945	-0.0868466	-0.0570417	0.0570417	0.0223479	0.0223479	0.468211	0.634123	0.634123
NUFIP2	brown	M5	0.734753	2.03133e-13	-0.0314272	0.0314272	-0.272551	0.0339325	-0.0339325	0.79327	0.79327	0.0205454	0.7772	0.7772
TAMALIN	pink	M4	0.596881	3.13582e-08	0.19425	-0.19425	-0.0125579	-0.0596321	0.0596321	0.102041	0.102041	0.916617	0.618778	0.618778
TP53BP1	darkred	M3	0.91821	7.23866e-30	0.378784	-0.378784	-0.454388	-0.00622435	0.00622435	0.00103435	0.00103435	6.08711e-05	0.958615	0.958615
ANKRD13B	pink	M4	0.408693	0.000365001	0.163288	-0.163288	-0.304303	-0.0729424	0.0729424	0.170526	0.170526	0.00935361	0.54258	0.54258
RBM3	brown	M5	0.3123	0.00756864	0.273245	-0.273245	-0.0596949	-0.0139832	0.0139832	0.0202133	0.0202133	0.618408	0.907192	0.907192
PPFIA2	pink	M4	0.814844	3.06897e-18	0.336049	-0.336049	-0.317313	-0.0342378	0.0342378	0.00390172	0.00390172	0.00660872	0.775248	0.775248
JADE2	violet	M2	0.799976	3.49664e-17	0.0202773	-0.0202773	0.291591	-0.0270057	0.0270057	0.865746	0.865746	0.0129481	0.821838	0.821838
CGGBP1	lightsteelblue1	M6	0.837294	4.98707e-20	-0.0222254	0.0222254	-0.234613	0.0292434	-0.0292434	0.852985	0.852985	0.04729	0.807349	0.807349
TOM1	darkmagenta	M1	0.87825	4.02986e-24	0.015422	-0.015422	0.358378	0.0183221	-0.0183221	0.897692	0.897692	0.00199425	0.878588	0.878588
CRIM1	lightsteelblue1	M6	0.465342	3.81017e-05	0.190462	-0.190462	-0.00291	0.0823925	-0.0823925	0.109034	0.109034	0.980645	0.491415	0.491415
SLC25A46	brown	M5	0.951586	1.36861e-37	0.0103477	-0.0103477	-0.105234	0.0129752	-0.0129752	0.931253	0.931253	0.37899	0.913856	0.913856
TENM2	pink	M4	0.897269	1.47093e-26	0.485777	-0.485777	-0.279122	-0.0490612	0.0490612	1.5217e-05	1.5217e-05	0.0175786	0.68235	0.68235
AJM1	pink	M4	0.576443	1.16507e-07	0.105039	-0.105039	0.0322327	-0.112393	0.112393	0.379877	0.379877	0.788094	0.34723	0.34723
SEMA3B	red	M8	0.906306	6.85474e-28	-0.270861	0.270861	0.40955	-0.00895556	0.00895556	0.0213743	0.0213743	0.000353751	0.940484	0.940484
SOX10	red	M8	0.806899	1.15601e-17	-0.187525	0.187525	-0.00782502	-0.075335	0.075335	0.114707	0.114707	0.947986	0.529384	0.529384
UNC13C	brown	M5	0.552869	4.75732e-07	-0.143681	0.143681	-0.00764782	-0.126941	0.126941	0.228554	0.228554	0.949162	0.287971	0.287971
CACNA1C	pink	M4	0.874237	1.16826e-23	0.406503	-0.406503	-0.328583	-0.0382438	0.0382438	0.000395238	0.000395238	0.00483203	0.749767	0.749767
BAG3	tan	M15	0.625887	4.12735e-09	-0.352958	0.352958	0.0852769	0.0742101	-0.0742101	0.00235753	0.00235753	0.47632	0.535569	0.535569
C2CD5	brown	M5	0.950947	2.14298e-37	0.0514481	-0.0514481	-0.091734	-0.0808959	0.0808959	0.667781	0.667781	0.443448	0.499346	0.499346
COTL1	grey60	M14	0.776621	1.08654e-15	-0.0516676	0.0516676	-0.00561364	0.0285188	-0.0285188	0.666447	0.666447	0.962673	0.812034	0.812034
COMT	tan	M15	0.688242	2.38486e-11	-0.220948	0.220948	-0.00589173	0.0477056	-0.0477056	0.0621646	0.0621646	0.960825	0.690676	0.690676
GAB2	red	M8	0.596387	3.24043e-08	0.0857676	-0.0857676	-0.0806614	-0.0504176	0.0504176	0.473777	0.473777	0.500595	0.674056	0.674056
NAT14	pink	M4	0.606884	1.5945e-08	0.172245	-0.172245	-0.195548	-0.0462546	0.0462546	0.147951	0.147951	0.0997272	0.699629	0.699629
DLGAP2	pink	M4	0.920785	2.46928e-30	0.396938	-0.396938	-0.226753	-0.0772134	0.0772134	0.000556096	0.000556096	0.0554388	0.519138	0.519138
NSD1	darkred	M3	0.88899	1.919e-25	0.25776	-0.25776	-0.508589	-0.0194166	0.0194166	0.0288177	0.0288177	5.08346e-06	0.871395	0.871395
PMP22	red	M8	0.834723	8.24403e-20	-0.270612	0.270612	0.224978	0.0291186	-0.0291186	0.0214989	0.0214989	0.0574298	0.808155	0.808155
RALB	brown	M5	0.50681	5.553e-06	0.0670433	-0.0670433	0.194132	-0.107592	0.107592	0.575783	0.575783	0.102255	0.368342	0.368342
ANKRD10	lightsteelblue1	M6	0.956483	3.55962e-39	-0.200028	0.200028	-0.0225664	0.000174783	-0.000174783	0.0920545	0.0920545	0.850755	0.998837	0.998837
SASH1	lightcyan	M10	0.825968	4.28916e-19	-0.352435	0.352435	0.0780694	0.132271	-0.132271	0.0023955	0.0023955	0.514502	0.268041	0.268041
[truncated: 11,847 more rows]

## Sheet: Table S6
Supplementary Table S6. Enrichment (Fisher's exact test) of ASD risk genes among the WGCNA modules.
[truncated: 91 more rows]

[truncated: 7 more sheets: Table S7, Table S8, Table S9, Table S10, Table S11, Table S12, Table S13]
